# Supplementary material for: Systematic evaluation of isoform function in literature reports of alternative splicing
Source: BMC Genomics. 2018 Aug 28;19:637. doi: 10.1186/s12864-018-5013-2 (PMC6114036; doi:10.1186/s12864-018-5013-2)
Supplement: Supplementary file 2 — Contains a list of all human and mouse literature we curated for this study, and curators’s annotations for each study. (XLSX 187 kb) [file 12864_2018_5013_MOESM2_ESM.xlsx]

## Sheet: Sheet1
Evidence_of_Functional_Distinctness	Gene	PMID	Isoform_Names	Number_of_Isoforms_Reported	Number_of_Functional_Isoforms_according_authors	Article_claims_functional_splice_isoforms	Evidence_of_Functionality	Isoform_causes_disease	Isoform_organism	Experimental_organism	Only_evidence_is_presence	Study.Type	Curator	Sole_overexpression_support_for_distinctness
	AAK1 (AP2 associated kinase 1 [Homo sapiens (human)])	17494869	AAK1s, AAK1L	2	2	yes	AAK1L is the predominant isoform in the brain. AAK1L binds to clathrin as well as AP-2, while AAK1s only binds AP-2.	NA	human	human	no	protein interaction, knockdown (non-isoform-specific)	EH
	ABI1 (abl-interactor 1 [Homo sapiens (human)])	20479892	isoform 2, isoform 3	5	2	yes	Overexpression of isoform 3 increases macropinocytic uptake, whereas overexpression of isoform 2 decreases macropinocytic uptake.	NA	human	human	no	overexpression	EH	yes - distinct function
	Acacb (acetyl-Coenzyme A carboxylase beta [Mus musculus (house mouse)])	11283375	NA	NA	NA	NA	Study does not examine isoforms of ACC2.	NA	mouse	mouse	NA	NA	SL
	ACHE (acetylcholinesterase [Homo sapiens (human)])	11283752	AChE-S, AChE-E, AChE-R	3	>=2	yes	R:S ratio increases after exposure to stress. Overexpression of AChE-S but not AChE-R promotes neurite extension. Both AChE-S and AChE-R and hydrolyze ACh.	NA	human	human	no	overexpression	SL	no
	ACHE (acetylcholinesterase [Homo sapiens (human)])	12466963	AChE-S, AChE-E, AChE-R	3	>=2	yes	R:S ratio increases in brain tumors with tumor aggressiveness. AChE-R transfection increases the proliferation of tumor cells more than AChE-S transfection.	NA	human	human	no	overexpression	SL	yes - same function
	ACHE (acetylcholinesterase [Homo sapiens (human)])	12509514	AChE, AChE-R	2	2	yes	AChE-R has several protein binding partners and overexpression of the human isoform in mice leads to aberrant performance on behavioural tests.	NA	human	mouse	no	overexpression	SL	no
	ACHE (acetylcholinesterase [Homo sapiens (human)])	15123727	hE1a, hE1b, hE1c, hE1d (correspond to different 1st exons)	>=4	NA	NA	Isoforms are differentially expressed across different tissues and in response to stress.	NA	human, mouse	human, mouse	yes	tissue distribution	SL
	ACSL5 (acyl-CoA synthetase long-chain family member 5 [Homo sapiens (human)])	17681178	fl, delta20	2	2	yes	Both isoforms are found in the mitochondria and endoplasmic reticulum. Purified ACSL5-fl but not ACSL-delta20 demonstrates enzymatic activity at high pH. Overexpression of ACSL5-fl promotes apoptosis. Isoforms are differentially distributed along the intestinal crypt-villus axis.	NA	human	human	no	overexpression, activity assay, subcellular localization	EH	no
	ACSL6 (acyl-CoA synthetase long-chain family member 6 [Homo sapiens (human)])	20429931	isoform 1, isoform 2, isoform 3	3	2	yes	Isoforms 1 and 2 show acyl-Coa synthetase activity, whereas Isoform 3 has no activity.	NA	human	NA	no	activity assay	EH
	ACTN4 (actinin alpha 4 [Homo sapiens (human)])	22908231	ACTN4(WT), ACTN4(Iso)	2	2	yes	ACTN4(Iso) overexpression increases transcriptional activity of the VDRE and ERE promoters. Both ACTN4(WT) and ACTN4(Iso) co-immunoprecipitate with estrogen receptors. Overexpression of ACTN4(Iso) fused to Gal4 increases basal transcription. The same is seen with overexpression of ACTN4(WT)-Gal4, but the effect is smaller.	NA	human	human	no	overexpression, protein interaction	SL	yes - same function
	ACTN4 (actinin alpha 4 [Homo sapiens (human)])	27998979	ACTN4(WT), ACTN4(Iso)	2	2	yes	Overexpression of either ATN4(WT) or ACTN4(Iso) increases GRE reporter activity.	NA	human	human	no	overexpression	SL	yes - same function
	ADAM12 (ADAM metallopeptidase domain 12 [Homo sapiens (human)])	24243624	ADAM12S, ADAM12L	2	1	no	Overexpression of ADAM12S but not ADAM12L increases trophoblast invasiveness. Treatment of placental villous explants with secreted ADAM12S increases trophoblast column outgrowth.	NA	human	human	no	overexpression	SL	no
	ADAM15 (ADAM metallopeptidase domain 15 [Homo sapiens (human)])	19718658	i1, i2, i3, i4, i5, i6	5	4	yes	Binding and co-precipitation assays indicate that isoforms i4, i5 and i6 bind nephrocystin and SNX33. i2 binds only to SNX33 and i3 binds preferentially to Hck tyrosine kinase. i1 does not bind to any SH3 domain tested.	NA	human	NA	no	protein interaction	EH
	ADAR (adenosine deaminase, RNA specific [Homo sapiens (human)])	9988754	ADAR1-a, ADAR1-b, ADAR1-c	3	3	yes	All isoforms edit GluR-B mRNA in vitro although they differ in specific activity.	NA	human	NA	no	activity assay	JP
	ADCYAP1R1 (adenylate cyclase activating polypeptide 1 (pituitary) receptor type I [Homo sapiens (human)])	12409233	hop1, null	3	2	yes	hop1, but not the null isoform, binds ARF6.	NA	human	NA	no	protein interaction	EH
	ADCYAP1R1 (adenylate cyclase activating polypeptide 1 (pituitary) receptor type I [Homo sapiens (human)])	16226889	null, hop, hip delta5null, delta5hop, delta5hip, delta5,6null, delta5,6hop, delta5,6hip, delta4,5,6null, delta5,6,16,17	11	10	yes	delta5,6,16,17 is non-functional. delta5,6null, delta5,6hop, delta5,6hip and delta4,5,6null are highly expressed in a neuroblastoma cell line. Different isoforms show differential activation by VIP and PACAP-38. delta5,6 variants show less binding to VIP.	NA	human	human	no	protein interaction, disease association	EH
	AGPAT2 (1-acylglycerol-3-phosphate O-acyltransferase 2 [Homo sapiens (human)])	9291118	NA	NA	NA	NA	Paper uses 5' RACE to identify a differentially spliced exon in this novel, homologous, cDNA, but does not assess the function of any isoforms.	NA	Human	Monkey	yes	Detection	BH
	AGRN (agrin [Homo sapiens (human)])	17012237	A4B8, A0B0, A4B0, A4B11	4	2	yes	Overexpression of A4B11 and A4B8, but not A0B0 or A4B0, induces MuSK phosphorylation activity	NA	human	mouse	no	overexpression	EH	yes - same function
	AGTR1 (angiotensin II receptor type 1 [Homo sapiens (human)])	11158334	hAT1R-A, hAT1R-B, hAT1R-C, hAT1R-D	4	>=2	yes	Isoforms are differentially expressed across human tissues. Both purified hAT1R-A and hAT1R-B can bind angiotensin, but hAT1R-A has greater binding affinity. Similarly, angiotensin treatment induces greater IP3 production and calcium mobilization in hAT1R-A transfectants than hAT1R-B transfectants.	NA	human	human, chinese hamster	no	overexpression	SL	yes - same function
	AGTR1 (angiotensin II receptor type 1 [Homo sapiens (human)])	7491117	AT1, E3AT1	2	2	yes	Overexpression and binding assays show both isoforms have affinities for AngII and its analogs.	NA	human	human	no	binding assay, overexpression	JP	yes - same function
	AGTR1 (angiotensin II receptor type 1 [Homo sapiens (human)])	7980575	A, B, C, D	4	NA	NA	Detection of alternative splicing and different isoforms. Paper investigates gene structure and not isoform function	NA	human	human	yes	detection	JP
	AKAP17A (A-kinase anchoring protein 17A [Homo sapiens (human)])	16982639	695 aa, 385 aa	2	NA	NA	XE7 is a SRSF1-interacting splicing factor. Isoform function is not tested.	NA	human	NA	yes	NA	SL
	AKT1 (AKT serine/threonine kinase 1 [Homo sapiens (human)])	1801921	rac-PKa, rac-PKb	2	NA	NA	A new isoform - rak-PKb - is reported with 97% homology to rac-PKa. Isoform function is not tested.	NA	human	human	yes	detection	SL
	AKT1 (AKT serine/threonine kinase 1 [Homo sapiens (human)])	23174537	NA	NA	NA	NA	Article examines isozymes of AKT1 rather than its splice isoforms.	NA	human	NA	NA	NA	SL
	AKT1 (AKT serine/threonine kinase 1 [Homo sapiens (human)])	26147087	NA	NA	NA	NA	Article examines isozymes of AKT1 rather than its splice isoforms.	NA	human	NA	NA	NA	SL
	Akt1 (AKT serine/threonine kinase 1 [Mus musculus (house mouse)])	20189988	NA	NA	NA	NA	Article examines isozymes of AKT1 rather than its splice isoforms.	NA	mouse	NA	NA	NA	JP
	AKT3 (AKT serine/threonine kinase 3 [Homo sapiens (human)])	10092583	NA	NA	NA	NA	Paper does not examine isoforms of AKT3.	NA	human	NA	NA	NA	SL
	AKT3 (AKT serine/threonine kinase 3 [Homo sapiens (human)])	11387345	PKBgamma, PKBgamma1	2	1	1	PKBgamma has greater kinase activity than PKBgamma1. PKAgamma1 kinase activity is minimal.	NA	human	NA	no	activity assay	JL
	ALG3 (ALG3, alpha-1,3- mannosyltransferase [Homo sapiens (human)])	16006436	NA	NA	NA	NA	Paper investigates CDG Id. There is found to be a homozygous mutation in exon 1 of the ALG3 gene, resulting in aberrant splicing and a nonfunctional enzyme product. Paper does not investigate the function of the enzyme, but proposes the spliced product is nonfunctional.	yes	Human	NA	yes	Disease Association, Detection	BH
	Amot (angiomotin [Mus musculus (house mouse)])	16043488	p80, p130	2	2	yes	p130 immunoprecipitates with MAG1, but not p80. Overexpression of p80 or p130 decreases paracellular permeability.	NA	mouse	chinese hamster	no	overexpression, protein interaction	EH	yes - same function
	ANK2 (ankyrin 2 [Homo sapiens (human)])	1388161	protein 2.1, protein 2.2	2	2	yes	Protein 2.2 demonstrates greater binding affinity than protein 2.1 to multiple targets in vitro. Treatment with the ankyrin regulatory domain (which is spliced out in 2.2) reduces the binding affinity of protein 2.2 but not 2.1 to certain targets.	NA	human	NA	no	activity assay	SL
	ANK3 (ankyrin 3 [Homo sapiens (human)])	7836469	NA	NA	NA	NA	Article characterizes a new ankyrin cDNA with multiple splice isoforms expressed in different tissues. Isoform function is not tested.	NA	human	human	yes	detection, tissue distribution	BH
	ANK3 (ankyrin 3 [Homo sapiens (human)])	22850628	exon1e, exon1b, exon1f, exon2, exon1s, exon26, exon37, exon41	8	NA	NA	Isoforms are differentially expressed across brain regions and during development.	NA	human	human	yes	tissue distribution, regulation of isoform expression	BH
	Ank3 (ankyrin 3 [Rattus norvegicus (Norway rat)])	21223964	AnkG128, AnkG109, AnkG130, AnkG107	4	4	yes	Ankyrins-G coimmunoprecipitated with plectin and filamin C from skeletal muscle tissue extracts. Muscle-specific OTBD domain is required for ankyrin-G binding to plectin and filamin C. Isoforms are differentially expressed during myogenesis.	NA	rat, human	human	no	protein interaction, subcellular localization	BH
Potentially Positive	Ank3 (ankyrin 3, epithelial [Mus musculus (house mouse)])	27956739	NT1, NT2, NT3	>3	>1	yes	NT1, NT2, and NT3 correspond to different isoform families. NT2/3 but not NT1 are detected in the brain as proteins. NT2/3 are differentially expressed across neuron types. NT3-knockout mice have less excitable PV interneurons and are prone to seizures.	NA	mouse	mouse	no	knockout (1 isoform)	SL
	Ank3 (ankyrin 3, epithelial [Mus musculus (house mouse)])	7615634	NA	NA	NA	NA	Ank3 is expressed in multiple tissues. Isoform function is not tested.	NA	mouse	mouse	yes	tissue distribution	BH
	Ank3 (ankyrin 3, epithelial [Mus musculus (house mouse)])	11179996	ank-393	NA	NA	NA	Isoform localizes to the basal epidermal layer. Isoform function is not tested.	NA	mouse	mouse	yes	tissue distribution, detection	BH
	Ank3 (ankyrin 3, epithelial [Mus musculus (house mouse)])	26024478	wild-type SBD, SBDΔE31 and SBDΔE28–31	3	1	NA	Wild-type isoform, but not the variants, bind beta-spectrin.	NA	mouse	mouse	yes	protein interaction	BH
Negative	Ank3 (ankyrin 3, epithelial [Mus musculus (house mouse)])	25552556	190kDa, 270kDa, 480kDa	3	2	yes	Non-specific knockdown of Ank3 completely abolishes AIS clustering of AnkG, B4 spectrin, VGSC, and NF186. Rescue with 480-kDA isoform completely restores this phenotype, whereas rescue with the 270-kDa isoform partially restores the phenotype. Rescue with 190-kDa isoforms fails to restores any part of the phenotype. Specific knockdown of the 480-kDa isoform completely abolishes AnkG staining at t…	NA	mouse	mouse	no	knockout (non-isoform specific), rescue (multiple isoform-specific), knockdown (1 isoform)	BH
	ANO1 (anoctamin 1 [Homo sapiens (human)])	25220078	TMEM16A(ac), TMEM16A(acd), TMEM16A(acDeltae3)	3	2	yes	Overexpression of TMEM16A(ac) or TMEM16A(acDeltae3) increases Ca2+-dependent Cl- fluxes.	NA	human	human	no	overexpression	JP	yes - same function
	ANO1 (anoctamin 1 calcium activated chloride channel [Homo sapiens (human)])	19819874	ab, abc, ac	3	3	yes	Overexpression of each isoform individually induces CaCC activity.	NA	human	human, rat	no	overexpression	EH	yes - same function
	APC (APC, WNT signaling pathway regulator [Homo sapiens (human)])	19111562	WT, c.1918C>G mutant	2	1	no	Mutation in APC SRSF1-binding site leads to exon skipping and premature stop codon in patient with familial adenomatous polyposis.	yes (familial adenomatous polyposis)	human	human	yes	disease association	SL
	APOB (apolipoprotein B [Homo sapiens (human)])	25575569	APOB48, APOB100	2	NA	NA	Whole-exome sequencing identifies a RAD21 mutation that increases the expression of APOB48 and is causal for chronic intestinal pseudo-obstruction.	NA	human	human	NA	NA	SL
Positive	AR (androgen receptor [Homo sapiens (Human) AND Mus musculus (house mouse)])	20823238	mAR-V1-4, AR-V1, AR-V7-11	10	4	yes	siRNA knockdown of murine mAR-V4 but not mAR-V2 abolishes AR-dependent probasin-Myc transgene expression. mAR-V4 and human AR-V7 are found in the nucleus, while mAR-V2 and AR-V1 localize to the cytoplasm. Only mAR-V4 and AR-V7 display ligand-independent biological activity in transcriptional and castration-resistant growth assays. Expression of AR-V1 abrogates the gain of function conferred by AR…	NA	mouse, human	mouse, human	no	knockdown (multiple isoform-specific), activity assay	BH
Positive	AR (androgen receptor [Homo sapiens (human)])	19244107	AR3, AR4, AR5	3	1	no	AR3 is upregulated in prostate cancer. AR3 overexpression promotes cell proliferation in androgen-deficient conditions. AR3 knockdown inhibits cell proliferation.	NA	human	human, monkey	no	knockdown (1 isoform)	SL
Positive	AR (androgen receptor [Homo sapiens (human)])	21878636	AR-FL, AR3/AR-V7, ARv567es, AR8	>=4	1	no	AR8 knockdown decreases the proportion of AR in the nucleus and the expression of AR-regulated genes. It also induces apoptosis in androgen-depleted conditions.	NA	human	human, monkey	no	knockdown (1 isoform)	SL
Positive	AR (androgen receptor [Homo sapiens (human)])	22355276	fAR, AR3 (= AR-V7)	2	1	no	AR3 knockdown decreases the expression of AR- and AR3-targeted genes. The drug ASC-J9 promotes the degradation of both AR and AR3 and suppresses castration-resistant prostate cancer growth.	NA	human	human	no	knockdown (1 isoform)	SL
Positive	AR (androgen receptor [Homo sapiens (human)])	23023561	full-length AR, AR3 ( = AR-V7), ARv567es	>=3	2	yes	Knockdown of AR3 but not full-length AR decreases cell proliferation, ligand-independent ARE activity, and UBE2C expression. It also promotes G0/G1 accumulation and apoptosis. AR knockdown increases UBE2C expression.	NA	human	human, mouse	no	knockdown (multiple isoform-specific)	SL
Positive	AR (androgen receptor [Homo sapiens (human)])	25634993	AR-FL, AR-V7	>2	2	NA	AR-FL is more highly expressed in enzalutamide-resistant prostate cancer cell lines. AR-FL knockdown inhibits cell proliferation and induces apoptosis in 22RV1 cells, MR49F cells and in vivo tumor xenografts. AR-V7 knockdown inhibits cell proliferation in 22RV1 but not MR49F cells.	NA	human	human, mouse	no	knockdown (multiple isoform-specific)	SL
	AR (androgen receptor [Homo sapiens (human)])	17540719	AR23	1	1	NA	AR23 forms cytoplasmic and perinuclear aggregates following dihydrotestosterone stimulation rather than translocating into the nucleus. Overexpression of AR23 results in minor effects on the transcriptional activity of AP-1 and NF-κB transcription factors in LNCaP cells.	NA	human	human, African green monkey	yes	overexpression	BH
	AR (androgen receptor [Homo sapiens (human)])	18593950	AR1-8, AR1/2/2b, AR1/2/3/2b	3	2	yes	Overexpression of AR1/2/2b and Ar1/2/3/2b but not AR1-8 leads to the constitutive expression of an AR-responsive reporter.	NA	human	human, mouse	no	overexpression	BH	yes - same function
	AR (androgen receptor [Homo sapiens (human)])	19117982	prototype AR, AR-V1, AR-V7	3	1	yes	Exogenous transfection of AR-V7 into AR-negative PC-3 cells results in localization to the nucleus and increased androgen-independent PSA reporter gene expression.	NA	human	human	no	overexpression	BH	no
	AR (androgen receptor [Homo sapiens (human)])	19463997	NA	NA	NA	NA	Exon 1 mutations may be diagnostic of complete androgen insensitivity syndrome. Isoform function is not tested.	NA	human	human	NA	NA	BH
	AR (androgen receptor [Homo sapiens (human)])	21248069	full length, AR 1/2/2b, AR 1/2/3/2b, and AR 1/2/3/CE3	4	NA	NA	Isoforms are detected in different cell types.	NA	human	human	NA	detection	BH
	AR (androgen receptor [Homo sapiens (human)])	22114732	ARFL, ARv567es, AR-V7	3	NA	NA	Paper examines the prevalence of AR variants in castration-resistant prostate cancer samples. Isoform function is not tested.	NA	human	human	NA	disease association	BH
Positive	AR (androgen receptor [Homo sapiens (human)])	22532567	full length, CE1, CE2, CE3, 2b, v567es	6	6	yes	Knockdown of full-length AR inhibits androgen-dependent promoter activity. Treatment with siRNA-resistant mRNA for the full-length isoform or any of the variants rescues androgen-dependent promoter activity. Overexpression of each variant induces androgen-independent growth.	Na	human	human, African green monkey	no	rescue (multiple isoform-specific), overexpression, knockdown (1 isoform)	BH
	AR (androgen receptor [Homo sapiens (human)])	22734680	ARΔ2Stop, ARΔ223Stop, ARΔ3 and ARΔ4(120)	4	NA	NA	Article detects four novel human AR splice variants and reports conservation of AR splicing pattern in evolutionary distinct vertebrate species.	NA	human	human	yes	tissue distribution, detection	BH
Positive	AR (androgen receptor [Homo sapiens (human)])	23851510	AR, AR-V7	2	2	yes	Knockdown of AR-V7 or total AR gene knockdown, but not AR alone, significantly reduced VCaP cell growth in presence of androgen depletion and decreased expression levels of PSA and TMPSS2.	NA	human	human, mouse	no	knockdown (1 isoform)	BH
	AR (androgen receptor [Homo sapiens (human)])	25008967	AR-FL, AR-V7	2	2	yes	AR-V7 overexpression alters the expression of genes that are not regulated by AR-FL.	NA	human	human	no	overexpression	BH	no
	AR (androgen receptor [Homo sapiens (human)])	28611215	isoform A, isoform B	2	NA	NA	Study investigates HNRNPL as a splicing regulator of AR isoforms. Isoform function is not tested.	NA	human	human	yes	regulation of isoform expression	JP
	AR (androgen receptor [Homo sapiens (human)])	25132238	AR-FL, AR-Vs	NA	NA	NA	Knockdown of both AR-FL and AR-Vs leads to changes in gene expression that are not observed during knockdown of AR-FL alone.	NA	human	human	NA	knockdown (non-isoform-specific)	BH
	AR (androgen receptor [Homo sapiens (human)])	25825716	Wt, ins, del	3	NA	NA	Expression of the alternative splice variants is associated with polycystic ovary syndrome.	NA	human	human	yes	disease association	BH
	AR (androgen receptor [Homo sapiens (human)])	26060018	AR-FL, AR-V7, ARv567es	3	2	NA	Isoforms are able to homodimerize and to heterodimerize with other isoforms. Dimerization is required for regulation of target genes and castration-resistant cell growth.	NA	human	human	no	protein interaction	BH
	AR (androgen receptor [Homo sapiens (human)])	26160840	AR-FL, AR-V7, ARv567es	3	3	yes	Overexpression of AR-V7 and AR-v567es, but not AR-FL, in AR-V-null LNCaP cells reduces the cytotoxicity of taxanes. In vivo microtubule-binding assays show that AR-FL binds to microtubules with greater affinity than AR-V7 and ARv567es.	NA	human	human, African green monkey	no	overexpression, Binding Assay	BH	yes - same function
	AR (androgen receptor [Homo sapiens (human)])	26310125	AR-V7	1	NA	NA	Paper investigates a RNA-binding protein, Sam68, that regulates the expression of exon 3b (AR-V7). A novel protein-protein interaction between Sam68 and AR-V7 is identified.	NA	human	human	yes	regulation of isoform expression, Protein Interactoin	BH
	AR (androgen receptor [Homo sapiens (human)])	26378018	AR (R1881), AR-V7	2	2	yes	Overexpression of AR-V7 and R1881 induces the expression of FKBP5 and PSA. Both isoforms increase cell growth, migration, glycolysis activity although they activate different metabolic pathways.	NA	human	human	no	overexpression	BH	yes - same function
	AR (androgen receptor [Homo sapiens (human)])	26378044	AR-v7	1	NA	NA	Paper investigates the molecular mechanisms that control AR-v7 protein expression.	NA	human	human	yes	regulation of isoform expression	BH
Positive	AR (androgen receptor [Homo sapiens (human)])	26554309	AR-FL, AR-V7	2	1	yes	AR-V7 is constitutively active, resistant to AR antagonists, and regulates a transcriptome distinct from AR-FL. AR-V7 localizes to the nucleus, whereas AR-FL localizes to the cytoplasm. Knockdown of AR-V7 specifically causes a reduction in growth of MDA-MB-453 cells.	yes	human	human	no	knockdown (1 isoform), overexpression, subcellular localization	BH
	AR (androgen receptor [Homo sapiens (human)])	28025139	AR-FL, AR-V7	NA	NA	NA	Paper identifies RNA helicase DDX39B and its paralog DDX39A as AR-V7 regulators.	NA	human	human	NA	regulation of isoform expression	BH
	AR (androgen receptor [Homo sapiens (human)])	18593950	Duplicated ex3, CTD-truncated	3	1	no	Study describes a novel AR exon that gives rise to a constitutively active AR capable of circumventing androgen ablation therapy.	NA	human	human, mouse	NA	disease association	EH
Positive	AR (androgen receptor [Homo sapiens (human)])	22266865	full-length, 1/2/3/CE1, 1/2/3/CE2, 1/2/3/CE3, 1/2/3/2b, 1/2/2b	6	1	yes	Knockdown of full length mRNA inhibits AR transactivation in response to the synthetic androgen mibolerone in both CWR-R1 early and late cells. siRNAs specific to exon 1 (all isoforms) and exon 7 (targets only the full-length isoform) inhibit androgen-independent transcriptional activity in CWR-R1 early cells, but only siRNA to exon 1 has this effect in late cells.	NA	human	human	no	knockdown (1 isoform)	BH
	AR (androgen receptor [Homo sapiens (human)])	19830810	ARV1-10	10	10	yes	An in vitro yeast functional assay indicates that V1-8 mutants exhibit ligand-independent activity, while ARV9 and ARV10 demonstrate ligand-dependent activity.	NA	human	human, yeast	no	activity assay	BH
Positive	AR (androgen receptor [Homo sapiens (human])	24297183	AR3	1	1	yes	AR3 transgenic mice have a larger prostate progenitor cell subpopulation and higher levels of IGF1 expression. Knockdown of AR3 reduces the TGFbeta2 protein expression and increases the level of miR-29 expression in C4-2 cells. Knockdown of AR3 increases levels of IGF1 and phosphorylated AKT.	NA	human	human, mouse	no	knockdown (1 isoform), overexpression	BH
	ARGLU1 (arginine and glutamate rich 1 [Homo sapiens (human)])	27899669	spliced cytoplasmic, retained intron nuclear, alternative exon included	3	NA	NA	Overexpression of ARGLU1 increases the expression of the retained intron nuclear and alternative exon included isoforms, while decreasing the expression of the spliced cytoplasmic isoform.	NA	human	human	no	overexpression	JP
	ARHGEF40 (Rho guanine nucleotide exchange factor 40 [Homo sapiens (human)])	16143467	Solo 6.5kb, Solo 7.5kb	2	NA	NA	The 6.5kb Solo is ubiquitously expressed and primarily enriched in the brain. The 7.5kb Solo expression is confined to the brain. Co-IP results confirm that tau protein is not a major binding partner with Solo	NA	Human	Human, Mouse	yes	Tissue distribution, Binding assay	CL
	ARID1A (AT-rich interaction domain 1A [Homo sapiens (human)])	28716731	NA	NA	NA	NA	Overexpression of ARID1A represses hepatocellular carcinoma proliferation and migration. Isoform function is not tested.	NA	human	human	NA	NA	JP
	ARL6 (ADP ribosylation factor like GTPase 6 [Homo sapiens (human)])	21282186	BBS3 A89V, BBS3L A89L	2	NA	NA	Article identifies ARL6 isoforms that are only expressed in subjects with isolated retinitis pigmentosa. Isoform function is not tested.	NA	human	human	NA	disease association	JP
Potentially Positive	Arl6 (ADP ribosylation factor like GTPase 6 [Mus musculus (house mouse)])	20333246	Bbs3, Bbs3l	2	2	yes	In zebrafish, knockdown of Bbs3l results in impaired visual function and mislocalization of green cone opsin photopigment. Transfection of Bbs3l mRNA rescues this phenotype. Photoreceptor architecture is abnormal in Bbs3l-null mice.	NA	zebrafish, mouse	zebrafish, mouse	no	knockdown (1 isoform), rescue (1 isoform), knockout (1 isoform)	JP
	ARVCF (armadillo repeat gene deleted in velocardiofacial syndrome [Homo sapiens (human)])	24644279	lARVCF, lARVCF-NLS, sARVCF, sARVCF-NLS	4	4	yes	All isoforms co-immunoprecipitate with p68.	NA	human	human, yeast	no	protein interaction	SL
	Asb1 (ankyrin repeat and SOCS box-containing 1 [Mus musculus (house mouse)])	11111040	NA	NA	NA	NA	Article examines the isozymes of Asb1 rather than its isoforms.	NA	mouse	NA	NA	NA	SL
	ASB10 (ankyrin repeat and SOCS box containing 10 [Homo sapiens (human)])	26713451	NA	NA	NA	NA	Study identifies ASB10 allelic variants in glaucoma patients.	NA	human	human	NA	disease association	SL
	ASGR1 (asialoglycoprotein receptor 1 [Homo sapiens (human)])	3753585	NA	NA	NA	NA	Study examines the trafficking and glycosylation of ASGR1. Isoform function is not tested.	NA	human	human	NA	NA	SL
	ATF6 (activating transcription factor 6 [Homo sapiens (human)])	17442311	ATF6α, sATF6α	2	NA	NA	DTT, but not tunicamycin, which promotes ER stress is shown to induce alternative splicing of ATF6α	NA	Human	Human	yes	Regulation of isoform expression	CL
	ATN1 (atrophin 1 [Homo sapiens (human)])	16091834	full length, deltaG94	2	2	NA	The canonical isoform is more highly expressed than deltaG94. The canonical isoform localizes to the nucleus while deltaG94 is found in both the nucleus and the cytoplasm.	NA	human	human	yes	subcellular localization	EH
	Atp1a2 (ATPase, Na+/K+ transporting, alpha 2 polypeptide [Mus musculus (house mouse)])	23436327	NA	NA	NA	NA	Knockout of the Atp1a2 gene results in cardiac dysfunction.	NA	mouse	mouse	NA	knockout (non-isoform-specific)	SL
	Atp2a2 (ATPase, Ca++ transporting, cardiac muscle, slow twitch 2 [Mus musculus (house mouse)])	8389208	SERCA2a, SERCA2b	2	NA	NA	SERCA2a is expressed in differentiated myocytes while SERCA2b is expressed in undifferentiated cells. Isoform function is not tested.	NA	mouse	mouse	yes	tissue distribution	SL
	ATP2B1 (ATPase plasma membrane Ca2+ transporting 1 [Homo sapiens (human)])	2137451	NA	NA	NA	NA	Sequence analysis reveals two calcium pump isoforms with high sequence divergence in a few localized regions, but they do not appear to be a result of alternative splicing.	NA	human	NA	NA	NA	SL
	ATP2B1 (ATPase plasma membrane Ca2+ transporting 1 [Homo sapiens (human)])	9105688	NA	NA	NA	NA	Article examines the isozymes of ATP2B1 rather than its isoforms.	NA	human	NA	NA	NA	SL
	ATP2B1 (ATPase plasma membrane Ca2+ transporting 1 [Homo sapiens (human)])	8245032	NA	NA	NA	NA	Paper identifies novel splice variants, but does not assess the function of any isoforms.	NA	human	human	NA	detection	JP
	ATP2B1 (ATPase plasma membrane Ca2+ transporting 1 [Homo sapiens (human)])	1531651	PMCA1a, PMCA1b, PMCA1c, PMCA1d	4	NA	NA	Isoforms vary in their tissue distribution.	NA	human	human	yes	tissue distribution	SL
	Atp2b1 (ATPase, Ca++ transporting, plasma membrane 1 [Mus musculus (house mouse)])	8389208	PMCA1a, PMCA1b, PMCA1c, PMCA1d	4	NA	NA	Isoforms are differentially expressed in myocytes during differentiation. Isoform function is not tested.	NA	mouse	mouse	yes	timecourse distribution	SL
	ATP2B2 (ATPase plasma membrane Ca2+ transporting 2 [Homo sapiens (human)])	1427863	NA	NA	NA	NA	Article examines the isozymes of ATP2B2 rather than its isoforms.	NA	human	NA	NA	NA	SL
	ATP2B2 (ATPase plasma membrane Ca2+ transporting 2 [Homo sapiens (human)])	7945253	NA	NA	NA	NA	Article examines the isozymes of ATP2B2 rather than its isoforms.	NA	human, rat	NA	NA	NA	SL
	ATP2B2 (ATPase plasma membrane Ca2+ transporting 2 [Homo sapiens (human)])	8187550	NA	NA	NA	NA	Paper localizes the genes encoding ATP2B2 and ATP2B3 to human chromosomes 3p26 and Xq28. Isoform function is not tested.	NA	human	human	NA	NA	SL
	ATP2B3 (ATPase plasma membrane Ca2+ transporting 3 [Homo sapiens (human)])	1531651	PMCA3a, PMCA3b	2	NA	NA	Isoforms vary in their tissue distribution.	NA	human	human	yes	tissue distribution	SL
	ATP2B4 (ATPase plasma membrane Ca2+ transporting 4 [Homo sapiens (human)])	7945253	NA	NA	NA	NA	Isoforms are expressed at different levels in human and rat liver.	NA	human, rat	human, rat	NA	tissue distribution	SL
	ATP2B4 (ATPase plasma membrane Ca2+ transporting 4 [Homo sapiens (human)])	8645230	hPMCA4a, hPMCA4b	2	NA	NA	Paper investigates the tissue distribution of ATP2B4 isoforms using monoclonal antibodies, but does not assess their function.	NA	human	human	NA	tissue distribution	SL
	ATP2B4 (ATPase plasma membrane Ca2+ transporting 4 [Homo sapiens (human)])	8672497	4CI, 4CII, 4BICI	3	2	yes	Overexpression experiments and in vitro activity assays demonstrate that 4CI and 4CII, but not 4BICI, conduct Ca2+ and increase the Ca2+-dependent formation of an ATP-derived phosphoenzyme intermediate. 4CI and 4CII are found in the plasma membrane while 4BICI is found in the ER.	NA	human	African green monkey, fall armyworm	no	overexpression, activity assay, subcellular localization	SL	yes - same function
	ATP2B4 (ATPase plasma membrane Ca2+ transporting 4 [Homo sapiens (human)])	1531651	PMCA4a, PMCA4b, PMCA4c	3	NA	NA	Isoforms vary in their tissue distribution.	NA	human	human	yes	tissue distribution	SL
Potentially Positive	ATP2B4 (ATPase plasma membrane Ca2+ transporting 4 [Homo sapiens (human)])	21139678	PMCA4, PMCA4x	2	NA	NA	Knockdown of PMCA4 in human TCEpi cell line decreases the rate of wound closure. In rabbits, PMCA4x is found in the corneal epithelium and has distributional changes in expression during reepithelialization.	NA	human, rabbit	human, rabbit	no	knockdown (1 isoform), detection, timecourse distribution	SL
	ATP6AP2 (ATPase H+ transporting accessory protein 2 [Homo sapiens (human)])	23595882	a, b, c, d, e, f, g, h, i, j, l	11	NA	NA	Mutation promotes exon 4 exclusion and is causal for Parkinson's disease.	yes (Parkinson's disesase)	human	human	yes	disease association, regulation of isoform expression	SL
	ATP7B (ATPase copper transporting beta [Homo sapiens (human)])	9307043	WD, deltaWD	2	NA	NA	Isoforms differ in tissue distribution and subcellular localization. The function of either isoform is not assessed.	NA	human	human	yes	tissue distribution, subcellular localization	SL
	Atxn3 (ataxin 3 [Mus musculus (house mouse)])	21060878	2UIM, 3UIM	2	1	no	3UIM is the major isoform detected in the brain, while 2UIM is unstable and a target for nonsense-mediated decay in vivo. Both isoforms display similar in vitro DUB activity.	NA	mouse	mouse	no	activity assay, tissue distribution	EH
	Atxn7 (ataxin 7 [Mus musculus (house mouse)])	16297465	SCA7a, SCA7b	2	2	yes	Isoforms differ in tissue expression. Overexpression of SCA7b localizes nuclear Atxn7 to the cytoplasm.	NA	mouse	mouse	no	overexpression, tissue distribution, subcellular localization	EH	no
	AXIN1 (axin 1 [Homo sapiens (human)])	21808024	AXIN1V1, AXIN1V2	2	NA	NA	Knockdown of AXIN1 increases Myc levels, increases colony numbers. Breast cancer cells exhibit increased AXIN1V2 versus AXIN1V1 expression.	NA	human	human	no	knockdown (non-isoform-specific)	JP
	BACE1 (beta-secretase 1 [Homo sapiens (human)])	11516562	BACE-I-457, BACE-I-476 and BACE-I-432	3	2	yes	Overexpression of the I-476 or I-457 isoform in HEK293 cells reduces AB40 secretion by 64% and 73%, respectively.	NA	human	human	no	overexpression	JL	yes - same function
	BACE1 (beta-secretase 1 [Homo sapiens (human)])	22303960	full-length, 476 aa, 457 aa, 455 aa, 432 aa, 127 aa	6	NA	NA	Study investigates the regulation of BACE1 splicing, but does not assess the function of any of the isoforms.	NA	human	human	yes	regulation of isoform expression	SL
	BACH1 (BTB domain and CNC homolog 1 [Homo sapiens (human)])	11069897	Bach1, Bach1t	2	2	yes	Bach1 localizes to the cytoplasm, while Bach1t localizes to the nucleus. The two isoforms form heterodimers and co-transfection of both isoforms leads to the accumulation of Bach1 and Bach1-binding protein MAFK in the nucleus. Bach1 demonstrates DNA binding activity, but Bach1 does not.	NA	human	human	no	overexpression, subcellular localization	SL	yes - same function
	Bad (BCL2-associated agonist of cell death [Mus musculus (house mouse)])	15231831	mBADL, mBADS	2	1	NA	Overexpression of mBADL increases SV-induced apoptosis in COS-1 cells and mature mice neurons, but decreases SV-induced apoptosis in hippocampus neuron cells.	NA	mouse	mouse, African green monkey	no	overexpression	JP
	BAG1 (BCL2 associated athanogene 1 [Homo sapiens (human)])	17700523	BAG-1L, BAG-1M, BAG-1S	3	NA	NA	Isoforms differ in their translational regulation. Isoform function is not tested.	NA	human	human	yes	regulation of isoform expression	SL
	BAG1 (BCL2 associated athanogene 1 [Homo sapiens (human)])	9565586	BAG-1, BAG-1L, BAG-1L (deltaC), BAG-1M	4	1	NA	BAG-1L coimmunoprecipitates with AR, while the other isoforms do not. BAG-1L overexpression significantly enhances AR-mediated transactivation of an ARE-containing reporter gene compared to the other isoforms. BAG-1L also enhances the sensitivity of the AR receptor to the DHT ligand. BAG-1L(deltaC), lacking the C-terminal domain, does not interact with AR.	NA	human	human, African green monkey	no	protein interaction	BH
	BALR6 (B-ALL associated long RNA-6 [Homo sapiens (human)])	26694754	isoform 1, isoform 2, isoform 3	3	NA	NA	Non-isoform-specific knockdown reduces cell proliferation in B-ALL cells. BALR-6 overexpression promotes hematopoietic cell differentiation and proliferation.	NA	human, mouse	human, mouse	no	overexpression	SL
	Banp (BTG3 associated nuclear protein [Mus musculus (house mouse)])	12494467	SMAR1(L), SMAR1(S), BANP	3	1	NA	SMAR1(L) and SMAR1(S) differ in their tissue distribution. Overexpression of SMAR1(S), but not SMAR1(L), causes arrest of B16F1 cells in the G(2)/M phase of the cell cycle.	NA	mouse	mouse	no	overexpression, tissue distribution	JP
Positive	BCAR1 (BCAR1, Cas family scaffolding protein [Homo sapeins (human)])	25805500	Cas1A, 1C, 1E, 1B1, 1B, 1D	6	4	yes	Rescue of Cas-/- murine fibroblasts with each isoform alone, except for Cas1B, restores lamellipodia formation and membrane ruffling. Cas1A and Cas1E rescues demonstrate spindle-like polarized morphology. Cas1B1 rescues demonstrate rounded cell bodies with multiple lamellipodia.	NA	human	mouse	no	rescue (multiple isoform-specific)	JP
	Bcl11a (B-cell CLL/lymphoma 11A [Mus musculus (house mouse)])	25972180	NA	NA	NA	NA	Paper does not examine isoforms of BCL11A.	NA	mouse	NA	NA	NA	SL
	Bcl2a1a (B cell leukemia/lymphoma 2 related protein A1a [Mus musculus (house mouse)])	28085150	Bcl2a1a, Bcl2a1b, Bcl2a1d	NA	NA	NA	Paper characterizes the phenotype of mice lacking Bcl2a1a, Bcl2a1b, and Bcl2a1d. However, these are the products of multiple genes and are not derived from alternative splicing.	NA	mouse	mouse	NA	NA	JP
	BCL2L1 (BCL2 like 1 [Homo sapiens (human)])	27277684	Bcl-xS, Bcl-xL	2	NA	NA	Study investigates BC200 as a regulator of Bcl-x isoform expression, but does not investigate the function of either isoform.	NA	human	human	yes	regulation of isoform expression	JP
	BCL2L1 (BCL2 like 1 [Homo sapiens (human)])	22158966	Bcl-xs, Bcl-xl	2	NA	NA	Study investigates the regulation of BCL-X splicing, but does not assess the function of the isoforms.	NA	human	NA	yes	regulation of isoform expression	SL
	BCL2L11 (BCL2 like 11 [Homo sapiens (human)])	23737756	Bim-EL, Bim-L, Bim-S	3	NA	NA	Knockdown of GLIS3 increases the expression of Bim-S but not the other isoforms.	NA	human	rat	yes	regulation of isoform expression	JP, SL
	BCL2L11 (BCL2 like 11 [Homo sapiens (human)])	11734221	Bim(EL), Bim(L), Bim(S), Bimalpha1, Bimalpha2, Bimbeta1, Bimbeta2, Bimbeta3, Bimbeta4	9	5	yes	Isoforms differ in their subcellular localization and tissue distribution. Overexpression of Bim(EL), Bim(L), Bim(S), Bimalpha1, or Bimalph2 increases apoptosis, whereas overexpression of Bimbeta1-4 has no effect on apoptosis.	NA	human	human	no	overexpression, subcellular localization, tissue distribution	JP	yes - same function
	BCL2L11 (BCL2 like 11 [Homo sapiens (human)])	11997495	BimEL, BimL, BimS, BimAD, BimACD, BimABCD, BimAC, BimABC, BimA	9	5	yes	Overexpression of BimEL, BimL, BimS, BimAD, or BimABCD increases apoptosis. Overexpression of BimAC, BimABC, and BimACD does not affect apoptosis. TAP tag analysis shows that BimEL, BimL, BimS, BimAD, BimACD, and BimABCD heterodimerize with Bcl-2 but only BimS and BimAD interact with Bax.	NA	human	human	no	overexpression, protein interaction, detection	JP	yes - same function
	BCL2L11 (BCL2 like 11 [Homo sapiens (human)])	12019181	BimEL, BimL, BimS, Bimgamma	4	1	NA	Isoforms differ in their tissue distribution. Bimgamma localizes to the cytosol and intracellular membranes. Overexpression of Bimgamma increases apoptosis.	NA	human	human	no	overexpression, tissue distribution, subcellular localization,	JP
	BCL2L11 (BCL2 like 11 [Homo sapiens (human)])	15147734	BimEL, BimL, BimS, Bimalpha1, Bimalpha2,Bimalpha3, Bimbeta1, Bimbeta2, Bimbeta3, Bimbeta4, Bimbeta5	11	1	NA	New isoforms - Bimalpha3 and Bimbeta5 - are identified. Isoforms differ in their tissue distribution. Bimalpha3 localizes to the cytosol and nucleus. Overexpression of Bimalpha3 increases apoptosis.	NA	human	human	no	overexpression, tissue distribution, subcellular localization	JP
Potentially Positive	BCL2L11 (BCL2 like 11 [Homo sapiens (human)])	15509554	BimEL, BimL, BimS	3	1	NA	Knockdown of the entire BIM gene, BimEL alone, or BimEL with BimL decreases GC-mediated apoptosis.	NA	human	human	no	knockdown (1 isoform)	JP
	BCL2L11 (BCL2 like 11 [Homo sapiens (human)])	20074640	BimEL, BimL, BimS, Bimalpha1, Bimbeta1	5	1	NA	Overexpression of BimEL, but not Bimalpha1 or Bimbeta1, increases apoptosis.	NA	human	human	no	overexpression	JP
	BCL2L11 (BCL2 like 11 [Homo sapiens (human)])	23648111	BimEL, BimL, BimS	3	NA	NA	Paper investigates SRSF6 as an upregulator of BimS, but does not test the function of isoforms.	NA	human	human	yes	regulation of isoform expression	JP
	BCL2L11 (BCL2 like 11 [Homo sapiens (human)])	24743263	BimEL, BimL, BimS	NA	NA	NA	Paper investigates the regulation of BIM splicing, but does not test the function of isoforms.	NA	human	human	yes	regulation of isoform expression	JP
Potentially Positive	Bcl2l11 (BCL2 like 11 [Rattus norvegicus (Norway rat)])	23015448	Bcl-x(L), Bcl-x(S)	2	1	no	The ratio of L/S decreases over the course of apoptosis and neonatal hypoxia-ischemia. Knockdown of the S isoform reduces ceramide-induced cell death.	NA	mouse	rat	no	knockdown (1 isoform)	SL
	Bcl2l11 (BCL2-like 11 (apoptosis facilitator) [Mus musculus (house mouse)])	9430630	BimEL, BimL, BimS	3	3	yes	Overexpression of each isoform decreases colony formation and induces apoptosis.	NA	mouse, human	mouse, human, rat	no	overexpression, protein interaction	JP	yes - same function
	Bcl2l11 (BCL2-like 11 (apoptosis facilitator) [Mus musculus (house mouse)])	11210187	BimEL, BimL, BimS	3	NA	NA	Study investigates the gene structure and chromosomal location of Bim.	NA	mouse, human	mouse, human	NA	NA	JP
	Bcl2l11 (BCL2-like 11 (apoptosis facilitator) [Mus musculus (house mouse)])	22240894	Bim(EL), Bim(L), Bim(S)	3	2	yes	Knock-in of alleles producing only Bim(EL) or Bim(L) do not affect white blood cell development, suggesting that either Bim(EL) or Bim(L) are sufficient for Bim function and that Bim(S) is dispensible.	NA	mouse	mouse	no	overexpression	JP	no
	Bcl2l11 (BCL2-like 11 (apoptosis facilitator) [Mus musculus (house mouse)])	22728771	BimEL, BimL, BimS	3	3	yes	Knockdown of the Bim gene decreases apoptosis in IL-7-deprived D1 cells, increases intracellular alkalinity, and decreases the number of acidic vesicles. Overexpression of BimL increases vesicular aggregation. Overexpression of BimEL and BimS promotes an apoptotic morphology.	NA	mouse	mouse	no	knockdown (non-isoform-specific), overexpression	JP	yes - distinct function
Potentially Positive	BCLAF1 (BCL2 associated transcription factor 1 [Homo sapiens (human)])	25091051	BCLAF1-L, BCLAF1-T	2	NA	NA	BCLAF1-L knockdown results in decreased tumor growth. Overexpression of BCLAF1-L results in increased tumor growth.	yes	human	human, mouse	no	knockdown (1 isoform), overexpression	JP
	BDNF (brain derived neurotrophic factor [Homo sapiens (human)])	25074925	1, 2c, 3, 4, 5, 6	6	NA	NA	Variants encode the same protein but have different 3'/5' UTRs that affect how often they are translated. Isoform function is not tested.	NA	human, rat	human	yes	regulation of isoform expression	SL
	BDNF (brain derived neurotrophic factor [Homo sapiens (human)])	11166915	exon 1-5. 2-5, 3-5, 4-5, 4i-5, 5u-5	6	NA	NA	Paper identifies BDNF isoforms in primary human neuroblastomas. Isoform function is not tested.	NA	human	human	yes	disease association	BH
	BDNF (brain derived neurotrophic factor [Homo sapiens (human)])	12358753	1, 2, 3, 4, 4I, 4Ia, 5U	7	NA	NA	A new splice variant (4Ia) is reported. Transcripts 1-3 are downregulated in the postmortem brains of subjects with Alzheimer's disease.	NA	human	human	yes	disease association	BH
	BDNF (brain derived neurotrophic factor [Homo sapiens (human)])	15666411	BDNF1, BDNF2A, BDNF2B, BDNF2C, BDNF3, BDNF4, BDNF5, BDNF6A, BDNF6B, BDNF7	10	NA	NA	Association studies of BDNF variants reveal no significant relationship to Parkinson's disease.	NA	human	human	yes	disease association	BH
	BDNF (brain derived neurotrophic factor [Homo sapiens (human)])	17293537	NA	NA	NA	NA	Paper investigates the association of various BDNF SNPs with Alzheimer's disease.	NA	human	human	NA	NA	BH
	BDNF (brain derived neurotrophic factor [Homo sapiens (human)])	19805324	rEX1, rEX2C, rEX2B, rEX4, rEX6	NA	NA	NA	BDNF contains a coding region common to all splice variants that directs mRNA to distal dendritic compartments, but is inhibited by exons 1 and 4.	NA	human, rat	human, rat	yes	subcellular localization	BH
	BDNF (brain derived neurotrophic factor [Homo sapiens (human)])	20553817	NA	NA	NA	NA	Study investigates the expression levels of BDNF in patients with schizophrenia.	NA	human	human	NA	NA	BH
Positive	BDNF (brain derived neurotrophic factor [Homo sapiens (human)])	19050044	BDNF1, BDNF2, BDNF3, BDNF4, BDNF5, BDNF5h, BDNF6, BDNF6-9bd, BDNF7, BDNF5-8, BDNF5-8-8h, BDNF9a	12	3	yes	Knockdown of isoform 4, 6, or 9a reduces SK-N-BE cell viability.	NA	human	human	no	knockdown (multiple isoform-specific)	SL
Potentially Positive	Bdnf (brain derived neurotrophic factor [Mus musculus (house mouse)])	18614020	short, long	2	1	no	The short isoform is found in neuron cell bodies, while the long isoform is found in dendrites. Knockout of the long isoform results in mice with abnormal dendritic arbours and decreased dendritic spine density.	NA	mouse	mouse	no	knockout (1 isoform)	SL
	Bdnf (brain derived neurotrophic factor [Mus musculus (house mouse)])	25634725	I, IIa, IIb, IIc, III, IV, V, VI, VII, VIII, IXA	11	NA	NA	Relative isoform expression differs between neurons and astrocytes. Mecp2 deficiency, associated with Rett's syndrome, differentially affects the expression of isoforms. Isoform function is not tested.	NA	mouse	mouse	yes	tissue distribution, regulation of isoform expression	SL, JP
	Bdnf (brain derived neurotrophic factor [Mus musculus (house mouse)])	16376315	BDNF1, BDNF2A, BDNF2B, BDNF2C, BDNF3, BDNF4, BDNF5, BDNF6A, BDNF6B	9	NA	NA	Isoforms are differentially expressed in different brain regions. Cocaine increases BDNF expression in the striatum but not the hippocampus.	NA	mouse, rat	mouse, rat	yes	tissue distribution	BH
	Bdnf (brain derived neurotrophic factor [Mus musculus (house mouse)])	26987954	Exon I,Exon II, Exon IV, Exon VI, Exon VII, Exon IXa	6	NA	NA	The expression of various BDNF splice variants is affected by the knockdown of En2.	NA	mouse	mouse	yes	regulation of isoform expression	BH
	Bdnf (brain derived neurotrophic factor [Mus musculus (house mouse)])	26585288	Ex1, Ex2c, Ex4, Ex6	9	4	yes	Isoforms arise from differential promoter usage but code for the same protein. Knockout of Bdnf Ex1 or Ex2c results in male mice with increased aggression and altered expression of genes associated with serotonin signaling. Knockout of Bdnf Ex4 or Ex6 in mice impairs GABAergic gene expression but does not result in an aggressive phenotype.	NA	mouse	mouse	no	knockout (non-isoform-specific)	JP
Potentially Positive	Bdnf (brain derived neurotrophic factor [Mus musculus (house mouse)])	27552586	exon-IV containing	9	1	NA	Knockout of exon-IV containing transcripts increases sensory reactivity and impairs electrophysiological correlates of sensory information processing.	NA	mouse	mouse	no	knockout (1 isoform)	JP
	BIN1 (bridging integrator 1 [Homo sapiens (human)])	15992821	13, -13, deltaMBD, +12A	4	3	no	All isoforms interact with c-Myc in a yeast two-hybrid assay.	NA	human	yeast	no	protein interaction	EH
	Birc2 (baculoviral IAP repeat containing 2 [Mus musculus (house mouse)])	16905118	fl-mIAPI, mIAPI-deltaCARDdeltaRING, mIAPI-deltaCARD	3	3	yes	Overexpression of alternative, but not canonical, isoforms induces Bax-mediated apoptosis. Overexpression of each isoform individually increases the transcription of an NF-kB reporter gene, but the effect is much greater with the fl-mIAPI isoform than with the alternative isoforms.	NA	mouse	human, mouse	no	overexpression	EH	yes - same function
	BIRC5 (baculoviral IAP repeat containing 5 [Homo sapiens (human)])	15688031	Survivin, Survivin2B, SurvivindeltaEx3	3	3	yes	Survivin-2B and SurvivindeltaEx3 are endogenously expressed in Daoy and HeLa cells. Overexpression of each isoform increases cell viability. Knockdown of all three isoforms via siRNA results in cell division defects and apoptosis.	NA	human	human	no	knockdown (non-isoform-specific), tissue distribution, subcellular localization	EH
Positive	BIRC5 (baculoviral IAP repeat containing 5 [Homo sapiens (human)])	19605357	survivin, survivin-2B	2	2	yes	WTAP regulates BIRC5 splicing. Survivin knockdown promotes apoptosis in cells overexpressing WTAP while survivin-2B knockdown reduces apoptosis.	NA	human	human	no	knockdown (multiple isoform-specific)	SL
Potentially Positive	BIRC5 (baculoviral IAP repeat containing 5 [Homo sapiens (human)])	17885676	wild-type survivin, survivin-2B, survivin-delta3, survivin-2alpha, survivin-3B	5	NA	NA	Combined knockdown of wildtype survivin and survivin-2B significantly reduces clonogenic survival. Knockdown of survivin-2B or survivin-delta3 alone does not affect clonogenic survival significantly.	NA	human	human	no	knockdown (multiple isoform-specific)	JP
	BIRC5 (baculoviral IAP repeat containing 5 [Homo sapiens (human)])	28655776	survivin, survivin DEx3, survivin 2B+32, survivin 2B, survivin 3B, survivin2alpha	6	NA	NA	Study investigates splicing regulation through cis-acting elements involved in the splicing of survivin DEx3. Isoform function is not tested.	NA	human	human, mouse	NA	regulation of isoform expression	JP
Positive	BIRC5 (baculoviral IAP repeat containing 5 [Homo sapiens (human)])	17038538	survivin, survivin2B, survivindeltaEx3, survivin3B, survivin2alpha	5	2	yes	deltaEx3 is expressed in normal human vascular endothelium and localizes to the cytoplasm. shSurvivin-deltaEx3 does not affect apoptosis or cell growth, but does result in an impaired ability to form tubes on basement membrane extract. Knockdown of surivivin has previously been shown to increase apoptosis in these cells.	NA	human	human	no	knockdown (1 isoform), tissue distribution, subcellular localization	EH
	BIRC5 (baculoviral IAP repeat containing 5 [Homo sapiens (human)])	15820916	canonical, 2B, deltaEx3, 3B	4	1	no	The article is not available in English. Variants are detected in breast cancer tissues and cell lines.	NA	human	human	yes	detection	EH
	BIRC5 (baculoviral IAP repeat containing 5 [Homo sapiens (human)])	12478470	survivin-2B, survivin-deltaEx3	2	NA	NA	Isoforms differ in subcellular localization.	NA	human	human	yes	subcellular localization	JP
	Birc5 (baculoviral IAP repeat-containing protein 5 [Mus musculus (house mouse)])	19333244	survivin140, survivin121, survivin40	3	NA	NA	Survivin40 and survivin140 are upregulated in the sciatic nerve following injury. Isoform function is not tested.	NA	mouse	mouse	yes	detection	EH
	BMF (Bcl2 modifying factor [Homo sapiens (human)])	14574334	Bmf-I, Bmf-II, Bmf-III	3	3	yes	Overexpression of Bmf-I induces apoptosis and decreases colony formation. Overexpression of Bmf-II or Bmf-III increases colony formation.	NA	human	human	no	overexpression	JP	yes - distinct function
	BMP1 (bone morphogenetic protein 1 [Homo sapiens (human)])	20026052	BMP1, BMP1-3, BMP1-5	3	3	yes	Overexpression of each isoform decreases the levels of pre-decorin and increases the levels of mature decorin, suggesting that they all cleave the pre-protein.	NA	human	human	no	overexpression	SL	yes - same function
	BMPR2 (bone morphogenetic protein receptor type 2 [Homo sapiens (human)])	22923426	isoform A, isoform B	2	NA	NA	A high ratio of isoform B/isoform A is observed in subjects with BMPR2 mutation-causing hereditary pulmonary hypertension.	yes (pulmonary hypertension)	human	human	yes	disease association	SL
Positive	BOK (BOK, BCL2 family apoptosis regulator [Homo sapiens (human)])	15775999	Mtd-L, Mtd-S, Mtd-P	3	2	yes	Isoforms are differentially expressed in the placenta during the first trimester. Mtd, and particularly Mtd-P, are overexpressed during pre-eclamptic pregnancies. Overexpression of Mtd-L or Mtd-P induces apoptosis. Mtd-L or Mtd-P knockdown decreases CASP3 cleavage, indicating decreased apoptosis. Note: authors don't show statistical tests for the knockdown experiment, nor do they demonstrate that…	NA	human	human	no	knockdown (multiple isoform-specific)	SL
	BRAF (v-raf murine sarcoma viral oncogene homolog B1 [Homo sapiens (human)])	17074813	canonical, 8b, 9b	3	3	yes	The isoforms are differentially regulated by intramolecular autoinhibition and phosphorylation. The function of these isoforms is not assessed in this study.	NA	human	human, chicken, rat	yes	regulation of isoform expression	EH
	BRCA1 (BRCA1, DNA repair associated [Homo sapiens (human)])	18391021	full-length, delta18	2	NA	NA	A naturally occurring T6 mutation generates an hnRNPA1/A2- and DAZAPI-binding sequence that promotes exon 18 exclusion. The function of the isoform is not tested.	NA	human	human	yes	regulation of isoform expression	SL
	BRCA1 (BRCA1, DNA repair associated [Homo sapiens (human)])	27197267	BRCA1 full-length, BRCA1 Delta11, BRCA1 Delta11q	NA	NA	NA	The BRCA1 splice isoform Delta11q is not endogenously expressed.	NA	human	human	NA	NA	JP
	BRCA1 (BRCA1, DNA repair associated [Homo sapiens (human)])	8554067	NA	NA	NA	NA	Paper identifies BRCA1 mutations associated with breast and ovarian cancer susceptibility.	NA	human	human	NA	NA	BH
	BRCA1 (BRCA1, DNA repair associated [Homo sapiens (human)])	8634696	exon 1a, exon 1b	2	NA	NA	Paper identifies two distinct BRCA1 transcipts generated by alternative splicing. Isoform function is not tested.	NA	human	human	yes	tissue distribution	BH
	BRCA1 (BRCA1, DNA repair associated [Homo sapiens (human)])	8840964	full-length, A, B, C	4	Na	NA	Paper documents the expression of BRCA1 isoforms in malignant and non-malignant tumors, but does not assess the function of the isoforms.	NA	human	human	yes	tissue distribution, disease association	BH
	BRCA1 (BRCA1, DNA repair associated [Homo sapiens (human)])	8972225	full-length, BRCA1 -6-1003, 765-3180, 2135-4096, 3879-5707, d672-4095	6	NA	NA	Full-length BRCA1 and splice variants containing the entirety of exon 11 localize to the nucleus, whereas splice variants lacking exon 11 localize to the cytoplasm. Isoforms differ in tissue distribution. Isoform function is not tested.	NA	human	mouse, African green monkey	yes	subcellular localization, tissue distribution	BH
	BRCA1 (BRCA1, DNA repair associated [Homo sapiens (human)])	9115959	full-length, 3896delT, 185delAG	7	NA	NA	Paper investigates mutations in 49 breast or breast/ovarian cancer families and identify 5 distinct mutations, 3 being novel and 2 previously observed.	yes (breast cancer, ovarian cancer)	human	human	yes	disease association	BH
	BRCA1 (BRCA1, DNA repair associated [Homo sapiens (human)])	11162473	full-length, d(11q), d(9,10), d(9,10,11q)	4	NA	NA	Paper investigates the expression patters of BRCA1 isoforms in G1/S synchronized cells compared to asynchronous cell in ovarian cancer and leukemia cells. Isoform function is not tested.	NA	human	human	yes	tissue distribution, disease association	BH
Potentially Positive	BRCA1 (BRCA1, DNA repair associated [Homo sapiens (human)])	11313879	BRCA1, BRCA1a, BRCA1b	3	>=2	yes	BRCA1a knockdown increases c-Fos SRE activity. BRCA1a and BRCA1b co-immunoprecipitate with Elk-1 and interact with both Elk-1 and SAP1 in a pull-down assay. Overexpression of BRCA1a or BRCA1b decreases cell proliferation and c-Fos SRE activity.	NA	human	human, mouse, African green monkey	no	knockdown (1 isoform), overexpression, protein interaction	SL
	BRCA1 (BRCA1, DNA repair associated [Homo sapiens (human)])	11462239	NA	NA	NA	NA	Paper investigates detecting germline mutations using RNA-based sequencing. Isoform function is not tested.	NA	human	human	NA	NA	BH
Potentially Positive	BRSK1 (BR serine/threonine kinase 1 [Homo sapiens (human)])	19648910	SADB-L, SADB-S, SADB-S1	2	1	no	Isoforms differ in tissue distribution. SADB knockdown impairs centrosome duplication, a phenotype rescued by transfection with shRNA-resistant SADB-S. SADB-S knockdown impairs cyclin E synthesis.	NA	mouse	mouse	no	knockdown (1 isoform), tissue distribution, rescue (1 isoform)	SL
	Bspry (B-box and SPRY domain containing [Mus musculus (house mouse)])	22972184	BSPRY-1, BSPRY-2	2	1	no	Isoforms differ in their tissue distribution and are differentially expressed in embryonic stem cells during differentiation. BSPRY-2 overexpression impairs differentiation.	NA	mouse	mouse	no	overexpression, tissue distribution	SL
	Bsx (brain specific homeobox [Mus musculus (house mouse)])	17353277	1a, 1b	2	1	no	1a localizes to the nucleus and binds DNA. 1b localizes to the cytoplasm. Overexpression of 1a increases the transcription of a reporter gene.	NA	mouse	mouse, human	yes	overexpression, subcellular localizataion	EH
	C1QBP (complement C1q binding protein [Homo sapiens (human)])	8626563	NA	NA	NA	NA	Paper investigates interactions between p32 ( = CIQBP) and the HIV protein Rev.	NA	human	human	NA	NA	SL
	C1QBP (complement C1q binding protein [Homo sapiens (human)])	10022843	NA	NA	NA	NA	C1QBP regulates splicing by inhibiting SRSF1.	NA	human	human	NA	NA	SL
	C1qbp (complement component 1, q subcomponent binding protein [Mus musculus (house mouse)])	8189522	NA	NA	NA	NA	Paper identifies a SRSF1-interacting protein that potentiates the activity of HIV Rev.	NA	mouse	mouse	NA	NA	SL
	CA9 (carbonic anhydrase IX [Homo sapiens (human)])	19022520	FL, AS	2	NA	NA	Study examines isoform expression as a prognostic tool for NSCLC. Isoform function is not tested.	NA	human	human	yes	disease association	EH
	CACNA1A (calcium channel voltage-dependent P/Q type alpha 1A subunit [Homo sapiens (human)])	19242091	Ca(V)2.1 Delta47, Ca(V)2.1 +47	2	2	yes	Whole-cell voltage clamping of transfected cells indicates that both isoforms have voltage gating activity and that delta47 recovers from inactivation more quickly than +47.	NA	human	human	no	overexpression	EH	yes - same function
	CACNA1B (calcium voltage-gated channel subunit alpha1 B [Homo sapiens (human)])	16857708	CaV2.2e[37a], CaV2.2e[37b]	2	2	NA	Single-channel and whole-cell voltage clamping of tsA201 cells overexpressing either isoform demonstrate that CaV2.2e[37a] channels remain open longer and are expressed at higher density than CaV2.2e[37b] to produce a larger current.	NA	human	human	no	overexpression	JP
	CACNA1C (calcium channel voltage-dependent L type alpha 1C subunit [Homo sapiens (human)])	17071743	alpha(1C,127), alpha(1C,73), alpha(1C,125), alpha(1C,126), alpha(1C,71), alpha(1C,77)	6	3	yes	Human isoforms are expressed in Xenopus oocytes and whole-cell voltage clamping indicates that alpha(1C,125) and alpha(1C,127) are less sensitive to Ca2+-induced inactivation. alpha(1C,77) is highly expressed in atherosclerotic vascular smooth muscle cells and recovers from inactivation more quickly than the other isoforms.	NA	human	African clawed frog	no	overexpression, disease association	EH	yes - same function
	CACNA1C (calcium channel voltage-dependent L type alpha 1C subunit [Homo sapiens (human)])	17916557	a, b, SM, CM	4	4	yes	Isoforms a and CM are expressed mainly in cardiac muscle while isoforms b and SM are mainly expressed in smooth muscle. Whole cell electrophysiology recordings from HEK293 cells overexpressing each isoform indicate that SM has a hyperpolarized shift in the Ca2+ window current and is more potently inhibited by nifedipine.	NA	human	human	no	overexpression, tissue distribution	EH	yes - same function
	CACNA1C (calcium voltage-gated channel subunit alpha1 C [Homo sapiens (human)])	21998324	Cav1.2-77WT, Cav1.2-SM, Cav1.2-b, Cav1.2-CM	4	>=2	yes	Gal-1 binds to deltaExon9* isoforms in a Y2H assay. Co-transfection of Gal-1 with 77WT or b but not SM or CM reduces the calcium channel current.	NA	human	yeast	no	protein interaction	SL
	Cacna1c (calcium voltage-gated channel subunit alpha1 C [Rattus norvegicus (Norway rat)])	21357696	Cav1.2e1b, Cav1.2e1c	>=2	2	yes	Knockdown of either isoform in rat cerebral artery cells decreases myogenic tone and vasodilation. Both isoforms are expressed in the cerebral arteries of both rats and humans.	NA	rat, human	rat, human	no	knockdown (multiple isoform-specific)	SL
	CACNA1D (calcium channel voltage-dependent L type alpha 1D subunit [Homo sapiens (human)])	20139964	NA	2	1	no	Authors cite article claiming that deletion of the Cav1.4 distal carboxy tail is causal for congenital stationary night blindness. Appending the Cav1.4 distal carboxy tail to Cav1.3 channels weakens their calcium-dependent inactivation.	yes (congenital stationary night blindness)	human	human	NA	disease association	EH
	Cacna1d (calcium channel, voltage-dependent, L type, alpha 1D subunit [Mus musculus (house mouse)])	15689540	CaV1.3a, CaV1.3b	2	NA	NA	Knockout of CaV1.3 gene results in loss of D2 dopaminergic and M1 muscarinic receptor modulations of L-type calcium channels.	NA	mouse, rat	mouse, rat	no	knockout (non-isoform-specific)	EH
	CACNA1F (calcium voltage-gated channel subunit alpha1 F [Homo sapiens (human)])	22069316	WT, delta37, 42d+, 43*, 45a-	19	3	yes	Authors overexpressed chimeric protein containing another calcium channel fused to CACNA1F C-termini. Current was detected through 42d+, 43*, 45a- but not delta37 chimeric channels by patch clamping. 43* demonstrates slower recovery and increased current density compared to other channels tested.	NA	human	human	no	overexpression	SL	yes - same function
	CACNA1G (calcium voltage-gated channel subunit alpha1 G [Homo sapiens (human)])	11222288	a1G-a, a1g-b, α1G-bc, α1G-ae, and α1G-be	5	5	yes	Expression of each isoform results in T-type Ca2+ currents.	NA	human	human	no	overexpression, electrophysiology	JL	yes - same function
	CACNA1G (calcium voltage-gated channel subunit alpha1 G [Homo sapiens (human)])	16678971	Cav3.1e+, Cav3.1e-, Cav3.1ac, Cav3.1a, Cav3.1bc, Cav3.1b, Cav3.1f+d+, Cav3.1f-d+, Cav3.1f+d-, Cav3.1f-d-	10	NA	NA	Knockdown of Cav3.1 does not affect the time-course of differentiation and neurite length in differentiated Y-79 cells. Cav3.1e is expressed in neither differentiated nor undifferentiated Y-79 cells. Cav3.1ac, and Cav3.1b are expressed in undifferentiated Y-79. Cav3.1bc is expressed in only differentiated Y-79. Cav3.1bc and f expressed in both differentiated and undifferentiated cells.	NA	human	human	no	knockdown (non-isoform-specific), timecourse distribution	JP
	CACNA1H (calcium channel voltage-dependent T type alpha 1H subunit [Homo sapiens (human)])	16565161	545, 512, 513, 522, 517, 544, 521, 577, 640, 672, 688, 800, 576	12	5 (at least)	yes	Isoforms differ in expression levels. Whole cell voltage clamping on HEK293 cells overexpressing 545, 544, 512, 513 and 577 demonstrate that all isoforms can conduct calcium currents although they differ in their electrophysiological properties.	NA	human	human	no	overexpression	EH	yes - same function
	CACNB4 (calcium channel voltage-dependent beta 4 subunit [Homo sapiens (human)])	16525042	beta4a, beta4b	2	2	yes	Isoforms are differentially distributed in the mouse cerebellum. Electrophysiological experiments indicate that beta4a is a functional ion channel. Beta4a interacts with MAP1A and Syt I in a yeast two-hybrid assay.	NA	human	yeast, mouse, African clawed frog	no	tissue distribution, protein interaction	EH
	CADM1 (cell adhesion molecule 1 [Mus musculus (house mouse)])	19435791	CADM1, sCADM1	2	1	yes	Overexpression of sCADM1 increases cervical ganglion neurite growth.	NA	mouse	mouse	no	overexpression	EH	no
	Cadps2 (Ca++-dependent secretion activator 2 [Mus musculus (house mouse)])	17380209	full-length, deltaExon3	2	1	no	Skipping of exon 3 was observed in several subjects with autism. The full-length isoform localizes to the axon while deltaExon3 accumulates in the dendrites. A yeast two-hybrid assay indicates that the canonical isoform interacts with several proteins that deltaExon3 does not. Knockout of the Cadps2 gene in mice results in autism-like behavioural abnormalities.	NA	human, mouse	human, mouse, yeast	no	protein interaction, subcellular localization, disease association	SL
	CALCA (calcitonin related polypeptide alpha [Homo sapiens (human)])	2879637; 8413203	calcitonin, CGRP	2	2	yes	Both papers look at the regulation of alternative splicing and operate with the a priori knowledge that calcitonin/CGRP have different functions.	NA	human	human, rat	yes	regulation of isoform expression	SL
	CALCA (calcitonin related polypeptide alpha [Homo sapiens (human)])	1761559	CCPI, CCPII, CGRP	3	NA	NA	Study reports the presence of CCPII. Isoform function is not tested.	NA	human	human	yes	detection	BH
	CALCA (calcitonin related polypeptide alpha [Homo sapiens (human)])	3485540	calcitonin, alphaCGRP, betaCGRP	3	NA	NA	alphaCGRP is expressed in lung and thyroid cancer cell lines. Plasma CGRP levels are higher in subjects with anaplastic lung carcinoma.	NA	human	human	yes	detection, tissue distribution	BH
	CALCA (calcitonin related polypeptide alpha [Homo sapiens (human)])	12213903	CGRP	1	1	yes	Addition of CGRP stimulates cAMP and NO production at the implantation site in two different cell types.	NA	human	human	yes	overexpression	BH	no
	CALCA (calcitonin related polypeptide alpha [Homo sapiens (human)])	12917321	Calcitonin, CGRP	2	NA	NA	Article discusses a novel regulator (TIAR) for CALCA alternative RNA processing but isoform function is not tested.	NA	human	human	yes	regulation of isoform expression	BH
	CALCA (calcitonin related polypeptide alpha [Homo sapiens (human)])	1560023	CT, CGRP-I, CT*	3	NA	NA	Article discusses existence of a novel CALCA gene derived mRNA but isoform function is not tested.	NA	human	human	yes	detection	BH
	Calca (calcitonin/calcitonin-related polypeptide, alpha [Mus musculus (house mouse)])	26403381	CGRP	1	NA	NA	Paper investigates the developmental localization of CGRP in the mouse cervical spinal cord. Isoform function is not tested.	NA	mouse	mouse	NA	timecourse distribution, tissue distribution, subcellular localization	BH
Potentially Positive	Calca (calcitonin/calcitonin-related polypeptide, alpha [Mus musculus (house mouse)])	10532808	calcitonin, alphaCGRP, betaCGRP	3	1	no	Knockout of alphaCGRP does not affect cardiovascular function, heart rate, blood pressure, or neuromuscular junction morphology.	NA	mouse	mouse	no	knockout (1 isoform)	JP
Positive	Calca (calcitonin/calcitonin-related polypeptide, alpha [Mus musculus (house mouse)])	12488435	CT, CGRPalpha	2	2	yes	Knockout of Calca gene increases serum calcium levels, bone mass, and bone formation rate. Rescue with CT (basal levels) and CGRP (higher dose) restores serum calcium levels.	NA	mouse	mouse	no	knockout (non-isoform-specific), rescue (multiple isoform-specific)	BH
Positive	Calca (calcitonin/calcitonin-related polypeptide, alpha [Mus musculus (house mouse)])	15537449	CT, alphaCGRP	2	1	yes	Dynamic histomorphometry using calcein labeling indicates that bone formation rate is significantly decreased in alphaCGRP-deficient mice, giving rise to an osteopenic phenotype. Further measurements of serum CT levels demonstrate that the phenotype is not caused by a secondary mechanism, and that alphaCGRP is a physiologic regulator of osteoblast activity.	NA	mouse	mouse	no	knockout (1 isoform)	BH
Positive	Calca (calcitonin/calcitonin-related polypeptide, alpha [Mus musculus (house mouse)])	18430544	CGRP	1	1	yes	Knockout of CGRP in mice suppresses wound-induced angiogenesis and wound closure, accompanied by a reduction in expression of VEGF in the wound granulation tissues.	NA	mouse	mouse	no	knockout (1 isoform)	BH
Positive	Calca (calcitonin/calcitonin-related polypeptide, alpha [Mus musculus (house mouse)])	23416515	CGRP	1	1	yes	Knockout of CGRP in mice increases neointimal formation, vascular smooth muscle cell proliferation, oxidative stress, and macrophage infiltration after vascular injury. CGRP rescue restores the proliferation of mouse vascular smooth muscle cells.	NA	mouse	mouse	no	knockout (1 isoform), rescue (1 isoform)	BH
	Camk2a (calcium/calmodulin-dependent protein kinase II alpha [Mus musculus (house mouse)])	16616897	αKAPa, αKAPb	2	NA	yes	Isoforms differ in subcellular localization.	NA	mouse	human, mouse, African green monkey	yes	subcellular localization	EH
	CAMK2D (calcium/calmodulin dependent protein kinase II delta [Homo sapiens (human)])	22427994	delta1, delta2, delta3, delta3.1, delta4, delta9 (mouse); delta1, delta2, delta9 (human)	3	NA	NA	delta9 is the major isoform in the postnatal human temporal cortex while delta1 is the major isoforms in adults. Adults with muscular dystrophy have ~30% more delta9 in their temporal cortex compared to controls.	NA	human	human	yes	disease association	SL
Potentially Positive	Camk2d (calcium/calmodulin-dependent protein kinase II, delta [Mus musculus (house mouse)])	26324717	CaMKIIdeltaB, CaMKIIdeltaC	2	1	NA	CaMKIIdeltaB localizes to nucleus from cytosol during CPC commitment as determined by immunocytochemistry. CaMKIIdeltaB overexpression increases cell size, and decreases cell proliferation and commitment towards the cardiomyogenic lineage. Knockdown of CaMKIIdeltaB abolishes regulation of pro-apoptotic molecules and increases cellular senescence.	NA	mouse	mouse	no	knockdown (1 isoform), overexpression	JP
	CAMKK2 (calcium/calmodulin dependent protein kinase kinase 2 [Homo sapiens (human)])	21098087	full-length, variant 2/variant 7	>=2	1	no	Isoforms differ in tissue distribution. Prostate tissues, which contain mostly variant 2/variant 7, demonstrate CaMKI phosphorylation activity. This suggests that variant 2/variant 7 is functionally active.	NA	human	human	no	activity assay, tissue distribution	SL
	Caps2 (calcyphosphine 2 [Mus musculus (house mouse)])	23213205	wildtype, Dex3	2	2	yes	Dex3 localizes in the soma, whereas the wildtype localizes in axons of granule cells. Release of BDNF is impaired in Dex3+ neurons. Autism-like behavior is observed in Dex3+ mice.	yes	mouse	mouse	no	overexpression	BH	no
	CASP10 (Caspase 10 apoptosis-related cysteine peptidase [Homo sapiens (human)])	17822854	caspase-10a, caspase-10b, caspase-10c, caspase-10d, caspase-10e, caspase-10f, caspase-10g	7	2	yes	Overexpression of caspase-10a or caspase-10g increases apoptosis. Overexpression of caspase-10g increases NF-kB levels.	NA	human	human	no	overexpression	EH	yes - same function
	CASP2 (caspase 2 [Homo sapiens (human)])	11116151	CASP-2S, CASP-2L	2	NA	NA	Paper investigates an intronic regulatory element of CASP2.	NA	human	NA	NA	regulation of isoform expression	JP
	CASP3 (caspase 3 apoptosis-related cysteine peptidase [Homo sapiens (human)])	17020986	caspase-3, caspase-3s	2	2	no	Overexpression of caspase-3 increases CPA-induced apoptosis. Overexpression of caspase-3s increases CPA-induced apoptosis to a lesser extent.	NA	human	human	no	overexpression	EH
	Casp4 (caspase 4, apoptosis-related cysteine peptidase [Mus musculus (house mouse)]	22002608	Casp11, Casp11delta110	2	1	no	Low protein levels indicate that the Casp11delta110 isoform is likely targeted for nonsense-mediated decay.	NA	mouse	mouse	yes	regulation of isoform expression	SL
	CASP6 (Caspase 6 apoptosis-related cysteine peptidase [Homo sapiens (human)])	20682790	Pro-Casp6a, Pro-Casp6b	2	1	yes	Activity assays show that Pro-Casp6b inhibits RCasp1-mediated processing of Pro-Casp6a.	NA	human	NA	no	activity assay	EH
	CASP9 (caspase 9 [Homo sapiens (human)])	21045158	9a, 9b	2	NA	NA	NSCLC cancer tissues have a low 9a/9b ratio arising from activation of EGFR/PI3K/Akt signalling.	NA	human	human	yes	disease association	SL
	CASP9 (caspase 9 [Homo sapiens (human)])	10070954	caspase-9, caspase-9b	2	1	yes	Incubated assays and SDS-PAGE demonstrate that caspase-9b can interact with Apaf-1 and can inhibit apoptosis.	NA	human	NA	no	activity assay	JP
	CASP9 (caspase 9 [Homo sapiens (human)])	16505493	9a, 9b	2	NA	NA	SRSF1 knockdown decreases the 9a/9b ratio by inducing increase in caspase-9 splicing of caspase-9b variant. Authors cite paper claiming that 9a is proapoptotic while 9b is antiapoptotic.	NA	human	human	yes	regulation of isoform expression	SL
	CASP9 (caspase 9 [Homo sapiens (human)])	21622622	9a, 9b	2	NA	NA	SRSF1 knockdown decreases the 9a/9b mRNA ratio. A low 9a/9b ratio is associated with tumors and low sensitivity to chemotherapeutic drugs.	NA	human	human	yes	regulation of isoform expression	SL
	CCKBR (cholecystokinin B receptor [Homo sapiens (human)])	16079138	CCK2R, CCK2i4svR	2	2	yes	Isoforms differ in subcellular localization. Overexpression of either isoform results in increased intracellular calcium levels following gastrin stimulation, although isoforms differ in their rates of desensitization and resensitization.	NA	human	human	no	overexpression	EH	yes - same function
Potentially Positive	CCND1 (cyclin D1 [Homo sapiens (human)])	19415719	D1a, D1b	2	2	yes	D1a is expressed in all bladder tissues but D1b is mainly expressed in bladder cancer cell lines. Overexpression of D1b but not D1a increases cell proliferation and invasiveness. D1b knockdown reduces cell invasiveness.	NA	human	human	no	knockdown (1 isoform)	SL
Negative	CCND1 (cyclin D1 [Homo sapiens (human)])	21200149	cyclin D1a, cyclin D1b	2	1	no	Cyclin D1a but not cyclin D1b co-immunoprecipitates with PACSIN-2. No change in cell migration is detected following PACSIN-2 knockdown in cyclin D1-/- MEFs. Rescue with D1a but not D1b induces a two-fold change in cell migration following PACSIN-2 knockdown.	NA	human, mouse	mouse	no	rescue (multiple isoform-specific)	SL
	CCND1 (Cyclin D1 [Homo sapiens (human)])	17499716	cyclin D1a, cyclin D1b	2	1	no	D1b overexpression does not phosphorylate the D1a target pRb or affect cell cycle regulation. Authors cite a paper claiming that D1a in BaF3-derived cells potentiates IL-3 deprivation-induced apoptosis.	NA	human	human	no	overexpression	EH
	Cd1a (CD1a molecule [Mus musculus (house mouse)])	7517559	membrane, intracellular, secreted	3	NA	NA	Study examines the sequence and localization of isoforms. Isoform function is not tested.	NA	mouse	mouse	yes	subcellular localization, structural characterization	SL
	CD209 (CD209 molecule [Homo sapiens (human)])	15944195	DC-SIGN, sDC-SIGN	2	1	no	Overexpression of DC-SIGN, but not sDC-SIGN decreases IL-2 production.	NA	human	human	no	overexpression	EH
	CD247 (CD247 molecule [Homo sapiens (human)])	26134847	full-length, variant	2	1	no	SRSF1 is recruited to and increases the transcriptional activity of the CD247 promoter. Paper cites previous study reporting that SRSF1 promotes the generation of full-length CD247 over that of an unstable splicing variant associated with SLE.	NA	human	human	NA	NA	SL
	CD247 (CD247 molecule [Homo sapiens (human)])	20118245	WT, AS	2	2	yes	Isoforms differ in their 3'UTR. They code for the same protein product, although the AS mRNA is less stable and less frequently translated. SRSF1 overexpression represses CD247 splicing and leads to a greater WT/AS ratio. Subjects with SLE have a low WT/AS ratio.	NA	human	human	yes	regulation of isoform expression, disease association	SL
	CD247 (CD247 molecule [Homo sapiens (human)])	23228155	WT, AS	2	NA	NA	AS expression is decreased in subjects with CML leukemia and inversely correlated with the expression of SRSF1, which is upregulated in CML.	NA	human	human	yes	disease association	SL
	CD247 (CD247 molecule [Homo sapiens (human)])	18505733	WT CD3zeta, AS CD3zeta	2	NA	NA	Study investigates HuR as a mRNA stabilizer for CD3zeta. AS CD3zeta, which lacks the HuR-binding domain, is suggested to be less stable and associated with systemic lupus erythematosus.	NA	human	human	yes	disease association	JP
	CD247 (CD247 molecule [Homo sapiens (human)])	15743765	WT, AS 3'UTR	2	NA	NA	AS 3'UTR mRNA is less stable than the WT isoform and has a lower translation efficiency. Isoform function is not tested.	NA	human	human	no	regulation of isoform expression	SL
	CD40 (CD40 molecule [Homo sapiens (human)])	11172023	I, II	>=2	>=2	yes	Overexpression of I increases IL-12 expression while overexpression of II decreases it. Co-transfection of I and II decreases the expression of isoform I relative to the transfection of I alone, suggesting that II heterodimerizes with I to expose its cleavage site and make it more sensitive to degradation.	NA	human	mouse	no	overexpression	SL	yes - distinct function
	CD40 (CD40 molecule [Homo sapiens (human)])	18849075	WT, CD50-5, CD40-6, CD40-5+6	4	NA	NA	Study identifies novel isoforms. Isoform function is not tested.	NA	human	human	no	detection	EH
Positive	CD44 (CD44 molecule (Indian blood group) [Homo sapiens (human)])	28716909	CD44s, CD44v	>2	1	no	Knockdown of CD44s, but not CD44v, attenuates EGRF degradation.	NA	human	human	no	knockdown (multiple isoform-specific)	JP
Positive	CD44 (CD44 molecule [Homo sapiens (human)])	26621726	v1, v2, v3, v4, v5, v6, v7, v8	8	1	no	v3 knockdown decreases the proliferation of CML progenitor cells. It also impairs hESC maintenance, which is rescued by the reintroduction of v3 a day later.	NA	human	human, mouse	no	knockdown (1 isoform)	SL
	CD44 (CD44 molecule [Homo sapiens (human)])	17332338	CD44s, CD44e, CD44v6-10, CD44v6, CD44v7, CD44v6-7, CD44v7-10	>=7	3	yes	Overexpression of CD44s, CD44e, or CD44v6-10 alone increases UV-induced apoptosis. Overexpression of CD44v6-10, but not CD44s or CD44e, followed by OPN stimulation, decreases UV-induced apoptosis. A cell binding assay demonstrates that v6 and v7-containing isoforms binds to OPN. Knockdown of v6-containing isoforms decreases OPN-induced antiapoptosis.	NA	human	human	no	overexpression	JP	yes - distinct function
	CD44 (CD44 molecule [Homo sapiens (human)])	26189059	CD44s, CD44v3, CD44v4, CD44v6, CD44v10	>5	NA	NA	CD44s, v3, v4, v6, and v10 are overexpressed in aggressive cancer cell lines compared to non-aggressive cell lines. Non-isoform-specific knockdown of CD44 reduces the migration rate of cancer cells and impairs vascular assembly.	NA	human	human	yes	disease association	SL
	CD46 (CD46 molecule [Homo sapiens (human)])	2050389	pm5.1, pm5.6, pm5.10, pm5.3, pm5.8	5	NA	NA	Study identifies novel isoforms. Isoform function is not tested.	NA	human	human	yes	detection, structural characterization	SL
	CD55 (CD55 molecule [Homo sapiens (human)])	16503113	gDAF, sDAF, vDAF1, vDAF2, vDAF3, vDAF4, vDAF5	7	NA	NA	Study identifies novel isoforms. Isoform function is not tested.	NA	human	human	yes	detection	SL
	CD6 (CD6 molecule [Homo sapiens (human)])	24890719	CD6FL, CD6Deltad3	2	NA	NA	The presence of PHA promotes CD6 splicing, which increases the CD6Deltad3/CD6FL expression ratio.	NA	human	human	yes	regulation of isoform expression	SL
	CD6 (CD6 molecule [Homo sapiens (human)])	17371992	full-length, CD6deltad3	2	1	no	CD6FL, but not CD6Deltad3, localizes to the dendritic cell-T cell synapse and binds CD166. CD6Deltad3 is primarily expressed in single-positive rather than double-positive thymocytes.	NA	human	human, rat, African green monkey	no	subcellular localization, protein interaction	SL
	CD79A (CD79a molecule [Homo sapiens (human)])	12115635	Ig-alpha, delta-Ig-alpha	2	2	yes	Overexpression of Ig-alpha, which forms multimers, increases BCR activity. Co-transfection with Delta-Ig-alpha, which forms less stable multimers, dose-dependently decreases it.	NA	human	human	no	overexpression	SL	yes - distinct function
	CD79B (CD79b molecule [Homo sapiens (human)])	12115635	Ig-beta, delta-Ig-beta	2	2	yes	Overexpression of Ig-beta, which forms multimers, increases BCR activity. Co-transfection with Delta-Ig-beta, which forms less stable multimers, dose-dependently decreases it.	NA	human	human	no	overexpression	SL	yes - distinct function
	CD82 (CD82 molecule [Homo sapiens (human)])	17982617	full-length KAI1, AS KAI1	2	NA	NA	Paper investigates the expression of AS KAI1-SP in 20 bladder tumours, 17 bladder cancer cell lines, and 1 non-tumourigenic urothelial cell line. Low levels of the isoform is found to be expressed in the non-tumourigenic cell line and in most cancer tissues, but the function of the isoform is not assessed in this study.	yes	Human	Human	yes	Disease Association	BH
	CD82 (CD82 molecule [Homo sapiens (human)])	25435431	KAI1-WT, KAI1-SP	2	NA	NA	Paper only investigates expression of KAI1-SP in ovarian cancer tissues.	yes	Human	Human	no	Disease Association	BH
	CD83 (CD83 molecule [Homo sapiens (human)])	15905506	CD83-TM, CD83-a, CD83-b, CD83-c	4	NA	NA	Isoforms differ in tissue distribution.	NA	human	human	no	tissue distribution	SL
Potentially Positive	CD99 (CD99 molecule [Homo sapiens (human)])	16984917	CD99-I, CD99-II	2	2	yes	Overexpression of CD99-I, but not CD99-II, increases homotypic cell adhesion and cell aggregation in breast cancer cell line MDA-MB-231. In MCF7 cell line, overexpression of CD99-II antagonizes cell aggregation inducing role of CD99-I. Overexpression of CD99-II, but not CD09-I, increases invasiveness and matrix degrading activity of breast cancer cells. Knockdown of CD99-II decreases invasiveness…	CD99-II	human	human	no	knockdown (1 isoform), disease association, overexpression	JP, EH
	CD99 (CD99 molecule [Homo sapiens (human)])	17471235	CD99wt, CD99sh	2	2	yes	CD99wt overexpression deceases Src phosphorylation, cell proliferation, and cell motility. CD99sh overexpression increases Src phosphorylation, cell proliferation, and cell motility.	NA	human	human	no	overexpression	SL	yes - distinct function
	CDC14B (cell division cycle 14B [Homo sapiens (human)])	18547142	CDC14Bpar, CDC14B1, CDC14B2, CDC14B3	4	NA	NA	Isoforms differ in subcellular localization.	NA	human	human, African green monkey	yes	subcellular localization	JP
Positive	Cdc42 (cell division cycle 42 [Mus musculus (house mouse)])	27134173	Cdc42E6, Cdc42E7	2	2	yes	Knockout of Cdc42E6 increases Cdc42E7 levels and the number of supernumerary axons while decreasing post-synaptic puncta density and body weight. Knockdown of elevated Cdc42E7 in Cdc42E6 knockout restores axon numbers back to wildtype, but does not affect dendrites. Rescue of Cdc42E6 knockout neurons using Cdc42E6 partially restores dendritic spine density.	NA	mouse	mouse	no	rescue (1 isoform), knockout (1 isoform), knockdown (1 isoform)	JP
	CDK13 (cyclin dependent kinase 13 [Homo sapiens (human)])	16721827	NA	>1	NA	NA	CDK13 is a SRSF1-interacting splicing factor. Isoform function is not tested.	NA	human	human, mouse, yeast	NA	NA	SL
	CDKL5 (cyclin dependent kinase like 5 [Homo sapiens (human)])	27315173	hCDKL5_1, hCDKL5_2, hCDKL5_3, hCDKL5_4, hCDKL5_5	5	NA	NA	Isoforms are differentially expressed across tissues and during embryonic development.	NA	human, mouse	human, mouse	yes	tissue distribution	JP
	CEP290 (centrosomal protein 290 [Homo sapiens (human)])	28109959	NA	NA	NA	NA	Study investigates genome editing of mutated CEP290 as a therapeutic approach for LCA10. Isoform function is not tested.	NA	human	human	NA	NA	JP
	CES2 (carboxylesterase 2 [Homo sapiens (human)])	17636009	CES2, CES2Delta458-473	2	1	no	CES2, but not Ces2delta458-473, has CPT-11 hydrolase activity.	NA	human	human, fall armyworm	no	activity assay	EH
	CETP (cholesteryl ester transfer protein plasma [Homo sapiens (human)])	18509195	full length, CETP(-Ex9), CETP(-Ex9+Ex10a), CETP(-Ex9+Ex11a)	4	1	no	Isoforms differ in tissue distribution. Truncated variants are not secreted and do not demonstrate enzymatic activity. Co-expression of variants with full-length protein may inhibit secretion of full-length protein, but the experiment is not performed with sufficient controls.	NA	human	human	no	overexpression, subcellular localization	SL
	CFHR4 (complement factor H-related 4 [Homo sapiens (human)])	15562282	FHR-4a, FHR-4b	2	NA	NA	Isoform function is not tested.	NA	human	NA	yes	NA	SL
Positive	CFLAR (CASP8 and FADD like apoptosis regulator [Homo sapiens (human)])	18840411	c-FLIPL, c-FLIPS	2	2	yes	Immunoprecipitation shows that c-FLIPL, but not c-FLIPS, interacts with DR5, FADD, and caspase-8. Knockdown of c-FLIPL induces apoptosis in 50% of cells, while knockdown of c-FLIPS induces apoptosis in 15% of cells. Knockdown of c-FLIPL reduces the number of colonies by 63%, while knockdown of c-FLIPS reduces the number of colonies by 22%.	NA	human	human	no	knockdown (multiple isoform-specific)	JP
Positive	CFLAR (CASP8 and FADD like apoptosis regulator [Homo sapiens (human)])	17575142	c-FLIP(L), c-FLIP(S)	2	2	yes	Knockdown of c-FLIP gene increases caspase-8 and induces apoptosis in colorectal cancer cells. Specific knockdown of c-FLIP(L) or c-FLIP(S) in HCT116p53+/+ cells induces apotosis.	NA	human	human, mouse	no	knockdown (multiple isoform-specific), knockdown (non-isoform-specific)	JP
Positive	CFLAR (CASP8 and FADD like apoptosis regulator [Homo sapiens (human)])	15760909	c-FLIPS, c-FLIPL	2	2	yes	siRNA knockdown of either isoform induces apoptosis in several human cancer cell lines.	NA	human	human	no	knockdown (multiple isoform-specific)	SL
	CFLAR (CASP8 and FADD like apoptosis regulator [Homo sapiens (human)])	15886205	c-FLIP(S), c-FLIP(L)	2	NA	NA	Study investigates proteasome degradation mechanism of isoforms. Isoform function is not tested.	NA	human	NA	NA	regulation of isoform expression	JP
	CFTR (cystic fibrosis transmembrane conductance regulator [Homo sapiens (human)])	11285240	CFTR, CFTRdelta9	2	1	no	Overexpression of TDP-43 and SR proteins induces CFTR exon 9 skipping and the expression of nonfunctional CFTRdelta9. A patient was identified in which a mutation leading to increased exon 9 skipping was causal for cystic fibrosis.	yes (cystic fibrosis)	human	human	NA	regulation of isoform expression	SL
Potentially Positive	Chd8 (chromodomain helicase DNA binding protein 8 [Mus musculus (house mouse)])	26588464	full-length, Duplin	2	1	no	Knockdown of the full-length isoform decreases cell survival. The phenotype is not rescued by Duplin overexpression.	NA	mouse	mouse	no	knockdown (1 isoform)	SL
	CHEK2 (checkpoint kinase 2 [Homo sapiens (human)])	20080130	full length, Chk2delta4, Chk2del(2-3), Chk2delta11, Chk2isol	5	5	yes	Homodimerization is required for Chk activation. Splice variants form heterodimers with full-length isoform but heterodimers demonstrate reduced activity compared to full-length homodimers.	NA	human	human	no	activity assay, protein interaction	SL
	CHRD (chordin [Homo sapiens (human)])	11472837	variant 1 - 6	6	NA	NA	Detection of spliceoforms. Isoforms differ in tissue distribution.	NA	human	human	yes	detection, tissue distribution	JP
	CIITA (class II major histocompatibility complex transactivator [Homo sapiens (human)])	15100295	I, III	2	1	no	Overexpression of isoform III but not I decreases the transcriptional activity of the CatE and MHCII promoters.	NA	human	human, mouse	no	overexpression	SL
	CLDN10 (claudin 10 [Homo sapiens (human)])	19383724	Cldn10a, Cldn10b, Cldn10a_v1, Cldn10a_v2, Cldn10a_v3, Cldn10b_v1	6	NA	NA	Isoforms differ in tissue distribution and subcellular localization. Overexpression of Cldn10a increases paracellular anion permeability, an effect abolished by co-expression of Cldn10a_v1. Overexpression of Cldn10b decreases transepithelial resistance and increases paracellular cation permeability.	NA	human, mouse	human, mouse	no	overexpression	SL
	Clec7a (C-type lectin domain family 7, member a [Mus musculus (house mouse)])	16622020	dectin-1A, dectin-1B	2	2	yes	Overexpression of dectin1-1B results in significantly lower zymosan association compared to the overexpression of dectin-1A at 4ºC, 25ºC, and 30ºC but similar zymosan association at 37ºC.	NA	human, mouse	human, mouse	no	overexpression	JP	yes - same function
	CLK2 (CDC like kinase 2 [Homo sapiens (human)])	16371011	clk2 full-length, clk2tr	2	1	yes	Skipping of exon 4 increases in brain areas affected by Alzheimer's Disease resulting in increased expression levels of clk2tr. Increased expression of clk2 full-length induces skipping of clk2 exon 4. Increased expression of clk2tr does not promote skipping of clk2 exon 4.	NA	Human	Human	no	Overexpression, Detection	CL	no
	CMTM8 (CKLF-like MARVEL transmembrane domain containing 8 [Homo sapiens (human)])	17681841	CMTM8, CMTM8-v2	2	2	yes	Overexpression of both CMTM8 and CMTM8-v2 increases cytochrome C levels and induces apoptosis. Overexpression of CMTM8 but not CMTM8-v2 increases agonist-induced internalization of EGFR.	NA	human	human	no	overexpression	SL	yes - same function
	Cntnap2 (contactin associated protein like 2 [Mus musculus (house mouse)])	25707359	isoform 1, isoform 2	2	2	yes	Isoform 2 co-immunoprecipitates with only a subset of the proteins that immunoprecipitate with isoform 1.	NA	mouse	mouse	no	protein interaction	SL
	COL3A1 (collagen type IV alpha 4 chain [Homo sapiens (human)])	11036066	a2(VI), a2(VI)C2a	2	1	no	a2(VI), but not a2(VI)C2a, forms multimers required for collagen assembly.	NA	human	human	no	protein interaction	SL
	COL6A4P1 (collagen type VI alpha 4 pseudogene 1 [Homo sapiens (human)])	21057832	I, II, III, IV	4	2018-01-04	yes	Isoforms III and IV are the dominant forms of the isoform, comprising 92% of total transcripts in adult human articular cartilage. Isoforms I and II are found to be secreted, while isoforms III and IV are not. Non-isoform-specific knockdown of the gene significantly increased COL2A1 and ACAN expression. Overexpression of any of the isoforms failed to affect COL2A1 or ACAN expression levels. Autho…	NA	Human	Human, Mouse	no	Knockdown (non-isoform-specific), Overexpression, Tissue Distribution, Subcellular Localization	BH	no
	COX1 (cytochrome c oxidase subunit I [Homo sapiens (human)])	12242329	COX-1, COX-3	2	2	yes	The enzymatic activity of COX-1 transfectants is five times greater than that of COX-3 transfectants. The activity of purified COX-3 decreases more in response to several NSAIDs than the activity of purified COX-1.	NA	human, dog	fall armyworm	no	overexpression, activity assay	SL	yes - same function
	CREM (cAMP responsive element modulator [Homo sapiens (human)])	16048633	CREMalpha, CREMbeta, CREMgamma, CREMtau, CREMtau1, CREMtau2, S-CREM	>=7	>=6	yes	Transfection of CREMtau, CREMtau1, or CREMtau2-GAL4 in a human cell line leads to the expression of reporter gene. When CREMalpha, beta, and gamma are co-transfected, reporter gene expression decreases. This decrease was not seen when 4 amino acids are inserted into the DNA binding domain of CREMbeta.	NA	human	human	no	overexpression	SL	yes - distinct function
	CRHR1 (corticotropin releasing hormone receptor 1 [Homo sapiens (human)])	20083850	CRF1a, CRF1b, CRF1c, CRF1d, CRF1e, CRF1f, CRF1g, CRF1h	8	>=3	yes	Overexpression of CRF1h in a cell line increases POMC but not CARE or AP1 transcriptional activity. Co-transfection of CRF1a with CRF1h and CRF1e increases CARE and AP1 activity compared to CRF1a alone.	NA	human	mouse	no	overexpression	SL	yes - same function
	Crhr2 (corticotropin releasing hormone receptor 2 [Mus musculus (house mouse)]	15701705	CRFR2alpha, sCRFR2alpha, CRFR2beta	3	>=2	yes	Isoforms are enriched in different parts of the mouse brain. While CRFR2alpha promotes Ucn-1 and CRF-induced cAMP signalling, overexpression of sCRFR2alpha inhibits it.	NA	mouse	mouse, human	no	overexpression	SL	yes - distinct function
	Crhr2 (corticotropin releasing hormone receptor 2 [Mus musculus (house mouse)])	19520785	CRH-R2alpha, sCRH-R2alpha, CRH-R2beta, CRH-R2gamma	4	NA	no	Unlike CRH-R2alpha, sCRH-R2alpha is degraded by the polysome and not secreted.	NA	mouse, rat	mouse, rat, human, African green monkey	no	regulation of isoform expression	SL
	CS (citrate synthase [Homo sapiens (human)])	19479947	CSa, CSb	2	NA	NA	Isoforms differ in subcellular localization.	NA	human	human	no	subcellular localization	SL
	CSF2 (colony stimulating factor 2 [ Homo sapiens (human)])	11675339	beta-GMR, beta-GMR-IT	2	2	yes	Both isoforms generate stable GMR complexes. beta-GMR transfection promotes cell proliferation while co-transfection of beta-GMR-IT inhibits this effect.	NA	human	mouse	no	overexpression	SL	yes - distinct function
	CSF2RA (colony stimulating factor 2 receptor alpha low-affinity (granulocyte-macrophage) [Homo sapiens (human)])	17681666	Alu-GMRalpha, tmGMRalpha, as-sGMRalpha	3	NA	NA	Study reports the presence of an Alu-GMRalpha isoform.	NA	human	human, mouse	no	detection	SL
	CSF2RA (colony stimulating factor 2 receptor alpha subunit [Homo sapiens (human)])	11238105	alpha-1, alpha-2	8	2	yes	Cytokine treatment stimulates the expression of several antigens in both alpha-1 and alpha-2 transfectants, but increases Jak-2 tyorisine phosphorylation only in alpha-1 transfectants. alpha-2 does not form stable complexes with alpha-1-interacting proteins.	NA	human	mouse	no	overexpression	SL	yes - same function
	CSF2RA (colony stimulating factor 2 receptor alpha subunit [Homo sapiens (human)])	8086503	GM-CSF-Ralpha1, GM-CSF-Ralpha2, GM-CSF-Ralpha3, GM-CSF-Ralphas2	4	NA	NA	Short sequence identifies 2 new alternatively spliced isoforms of CSF2RA from human blood mononuclear cells and provides their sequence, but does not assess the function of any isoform.	NA	Human	Human	yes	Detection	BH
	CSF2RA (colony stimulating factor 2 receptor alpha subunit [Homo sapiens (human)])	9625584	GM-CSFRalpha, GM-CSFRalphaS3	2	NA	NA	One patient is found to contain an alternatively spliced transcript of sGMRalpha in this clinical trial.	maybe (leukemia related)	Human	Human	yes	Detection	BH
	CSF2RA (colony stimulating factor 2 receptor alpha subunit [Homo sapiens (human)])	12421947	total sGMRalpha, sGMRalpha	2	NA	NA	Paper detects new aleternatively spliced form of CSF2RA that is constitutively secreted in monocytes.	NA	Human	Human	yes	Detection	BH
	CSNK2B (casein kinase 2 beta [Homo sapiens (human)])	23521802	NA	NA	NA	NA	Study does not investigate isoform function.	NA	human	African green monkey	NA	NA	JP
Positive	CSPP1 (centrosome and spindle pole associated protein 1 [Homo sapiens (human)])	20519441	CSPP, CSPP-L	2	2	yes	Isoforms differ in subcellular localization. Knockdown of CSPP-L inhibits ciliogenesis. Knockdown of both CSPP-L and CSPP further inhibits ciliogenesis.	NA	human, mouse	human	no	knockdown (multiple isoform-specific)	SL
	CTCFL (CCCTC-binding factor like [Homo sapiens (human)])	25363021	B0, sf1, sf2, sf3, sf4, sf5, sf6	23	NA	NA	Isoforms are differentially expressed in MCF-7 and BCM1 cell lines.	NA	human	human, golden Hamster	yes	tissue distribution	SL
Potentially Positive	Ctla4 (cytotoxic T-lymphocyte-associated protein 4 [Mus musculus (house mouse)])	21602513	flCTLA-4, sCTLA-4, liCTLA-4	3	1	NA	Knockdown of sCTLA-4 reduces the cell potency of regulatory T cells and accelerates the onset of type 1 diabetes.	NA	mouse	mouse	no	knockdown (1 isoform)	JP
	Ctnnb1 (catenin (cadherin associated protein), beta 1 [Mus musculus (house mouse))	28615073	NA	NA	NA	NA	The Ctnnb1 gene is edited to produce a gain-of-function gene product. The study does not examine endogenously expressed isoforms of Ctnnb1.	NA	mouse	mouse	NA	NA	JP
	CTNS (cystinosin lysosomal cystine transporter [Homo sapiens (human)])	18337546	CTNS, CTNS-LKG	2	2	yes	CTNS localizes to the lysosome, while CTNS-LKG localizes to the lysosome, Golgi, ER, and plasma membrane. Human cells transfected with CTNS-LKG demonstrate greater extracellular cysteine uptake than CTNS-transfected cells at low pH.	NA	human	human, African green monkey	no	overexpression	SL	yes - same function
	Ctsm (cathepsin M [Mus musculus (house mouse)])	16297992	CTSM(2a-), CTSM(2b-), CTSM(2c-), CTSM(2d-), CTSM(-7a), CTSM(-7b), CTSM(-7c), CTSM(-7d), CTSM(-delta7)	9	NA	NA	Study examines isoform structure but not function.	NA	mouse, rat	mouse, rat	yes	structural characterization	SL
	CUL3 (cullin 3 [Homo sapiens (human)])	24266877	WT, Exon 9 del	2	2	yes	Paper investigates pedigrees of families with FHHt. Splice isoform with a deletion of exon 9 is found to be present in diseased individuals. The function of either isoforms is not assessed.	yes	Human	Human	yes	Disease Association, Detection	BH
	CXCL12 (chemokine (C-X-C motif) ligand 12 [Homo sapiens (human)])	17971873	CXCL12alpha, CXCL12beta/gamma/delta/epsilon/phi	6	2	yes	Isolated alpha, beta, and gamma isoforms demonstrate differential binding affinity for different GAGs. Treatment of human cells with CXCL12gamma leads to a smaller increase in intracellular calcium compared to treatment with CXCL12alpha.	NA	human	human, Chinese hamster	no	overexpression	SL	yes - same function
	Cxcl16 (chemokine (C-X-C motif) ligand 16 [Mus musculus (house mouse)])	20181724	CXCR16, CXCR16v	2	2	yes	CXCR16 is a transmembrane protein but CXCR16v is secreted. Both stimulate migration in CXCR6+ lymphocytes in vitro.	NA	mouse	human, mouse	no	overexpression, subcellular localization	SL	yes - same function
Potentially Positive	CXCR3 (chemokine (C-X-C motif) receptor 3 [Homo sapiens (human)])	17018607	CXCR3-A, CXCR3-B	2	2	yes	siRNA knockdown of CXCR3-B in human breast cancer cells increases cell proliferation. Treatment with CXCL4 (a CXCR3-B binding partner) reduces this effect in a Gi protein-independent way. Treatment with CXCL10 (a CXCR3-B binding partner) reduces this effect in a Gi protein-dependent way.	NA	human	human	no	knockdown (1 isoform)	SL
	CXCR3 (chemokine (C-X-C motif) receptor 3 [Homo sapiens (human)])	12782716	CXCR3-A, CXCR3-B	2	2	yes	Overexpression of CXCR3-A increases cell survival. Overexpression of CXCR3-B decreases DNA synthesis and promotes apoptosis.	NA	human	human	no	overexpression	JP	yes - distinct function
Potentially Positive	CYBB (cytochrome b-245 beta chain [Homo sapiens (human)])	23118986	native Nox2, Nox2beta	2	1	no	Isoforms differ in their tissue distribution. Nox2beta knockdown decreases superoxide production in alveolar macrophages.	NA	human, mouse	human, mouse	no	knockdown (1 isoform), tissue distribution	SL
	Cyld (cylindromatosis [Mus musculus (house mouse)])	17923499	CYLD, sCYLD	2	2	yes	Overexpression of fl-CYLD induces the deubiquitination of BCL-3 and TRAF2, while overexpression of sCYLD only induces the deubiquitination of TRAF2. Mice expressing sCYLD but not fl-CYLD have large disorganized spleens and higher B cell counts.	NA	mouse	mouse	no	overexpression	SL	yes - same function
Potentially Positive	CYP24A1 (cytochrome P450 family 24 subfamily A polypeptide 1 [Homo sapiens (human)])	15788398	full length, CYP24-SV	2	1	no	siRNA knockdown of CYP24-SV in human cell line doubles vitamin D production.	NA	human	human	no	knockdown (1 isoform), tissue distribution	SL
	CYP3A4 (cytochrome P450 family 3 subfamily A member 4 [Homo sapiens (human)])	11461919	CYP4F3A, CYP4F3B	2	2	yes	CYP4F3B converts arachidonic acid into 20-HETE with much greater efficiency than CYP4F3A, but converts LTB4 into 20-hydroxy LTB4 with far less efficiency. CYP4F3A is enriched in neutrophils while CYP4F3B is enriched in the liver.	NA	human	Cabbage looper	no	activity assay, tissue distribution	SL
	DAB1 (DAB1, reelin adaptor protein [Homo sapiens (human)])	23052211	+Ex7/8, +Ex9b/9c	2	1	no	Review article. +Ex9b/9c demonstrates tyrosine phosphorylation activity, -Ex7/8 does not.	NA	human	NA	no	NA	SL
Negative	Dab1 (disabled 1 [Mus musculus (house mouse)])	Bin Zhang et al. 2017 (https://academic.oup.com/cercor/advance-article-abstract/doi/10.1093/cercor/bhx212/4091095)	Dab1-can, Δex7&8, Δex7&8+ex9bc, +ex9bc	4	4	yes	Overexpression of different Dab1 isoforms results in different distributions of migrating neurons in the cortical plate and neurons with shorter leading processes compared to the control (+ex9bc shortest). Introduction of Dab1-Can, but not other isoforms, in Dab1-deficient neurons rescues the MBT defects and migratory delay.	NA	mouse	mouse	no	rescue (multiple isoform-specific), overexpression	BH
	DAPK1 (death-associated protein kinase 1 [Homo sapiens (human)])	19267229	full length, s-DAPK-1	2	1	yes	Transfection of s-DAPK-1 in human cell line decreases the half-life of the full-length isoform.	NA	human	human	no	regulation of isoform expression	SL
	DAXX (death domain associated protein [Homo sapiens (human)])	21482821	Daxx, Daxx-beta, Daxx-gamma	3	NA	NA	Isoforms differ in subcellular localization. Daxx-β and Daxx-γ fail to recruit p53 to the PODs.	NA	human	human	no	subcellular localization	JP
	DCLK1 (doublecortin like kinase 1 [Homo sapiens (human)])	22427994	+e19 , -e19	2	NA	NA	The -e19 isoform is enriched in the brains of people with muscular dystrophy and in MBNL1-knockout mice.	NA	human, mouse	human, mouse	yes	disease association	SL
	DDC (dopa decarboxylase [Homo sapiens (human)])	7595534	AADC-480, AADC-442	2	1	no	AADC-480 but not AADC-442 has decarboxylation activity. The addition of AADC-442 does not affect the activity of AADC-480.	NA	human	African green monkey	no	activity assay	SL
	DDX3X (DEAD-box helicase 3, X-linked [Homo sapiens (human)])	25208899	DDX3X-1, DDX3X-2 [I, II, III, IV, V, VI]	7	NA	NA	DDX3X-1 is expressed in multiple tissues while DDX3X-2 variants I-VI are testis-specific.	NA	human	human	yes	tissue distribution	SL
	DFFA (DNA fragmentation factor subunit alpha [Homo sapiens (human)])	16260492	ICAD-L, ICAD-S	2	1	no	SRSF1 knockdown increases the ICAD-S/ICAD-L ratio, inducing G2 arrest and apoptosis. Phenotype is rescued by ICAD-L transfection.	NA	human	chicken	no	overexpression	SL
	DGKH (diacylglycerol kinase eta [Homo sapiens (human)])	12810723	eta1, eta2	2	2	yes	Isoforms differ in tissue distribution. Lysates from cells overexpressing either isoform demonstrate catalytic activity (effect size: eta1 > eta2).	NA	human	human, African green monkey	no	overexpression	SL	no
	DIO1 (iodothyronine deiodinase 1 [Homo sapiens (human)])	23462647	variant 1, variant 2, variant 3, variant 4, FJ002244, FJ002245, JK990801, JK990800, JK990798	9	NA	NA	SRSF1 knockdown decreases the variant 1:4 ratio.	NA	human	human, rat	NA	regulation of isoform expression	SL
	DIO2 (iodothyronine deiodinase 2 [Homo sapiens (human)])	23462647	variant 1, variant 2	2	NA	NA	SRSF1 knockdown does not change the variant 1:2 ratio.	NA	human	human, rat	NA	regulation of isoform expression	SL
	Disc1 (disrupted in schizophrenia 1 [Mus musculus (house mouse)])	20807500	NA	NA	NA	NA	Study proposes strategy for shRNA-mediated knockdown of DISC1 by targeting different exons. Isoform function is not tested.	NA	mouse	mouse	NA	NA	JP
Potentially Positive	DLCK1 (doublecortin like kinase 1 [Homo sapiens (human)])	20228126	DCL, DCLK-long, DCLK-short, calcium/calmodulin-dependent protein kinase (CARP)	4	1	no	DCL and DCLK-long differ in tissue distribution. DCL knockdown induces apoptosis.	NA	human	human	no	knockdown (1 isoform)	SL
	DLG1 (discs large homolog 1 (Drosophila) [Homo sapiens (human)])	17574238	I2 variants, I3 variants	NA	NA	NA	I2 and I3 variants differ in tissue distribution. The differentiatial expression and subcellular localization of I2 and I3 variants change in keratinocytes during differentiation. Isoform function is not tested.	NA	human	human	yes	tissue distribution, subcellular localization	SL
	Dlg4 (discs, large homolog 3 (Drosophila) [Mus musculus (house mouse)])	22246437	Psd-18, deltaExon 18	2	NA	NA	Knockdown of PTBP1 proteins, whose expression decreases then increases during neural development, increases the splicing of exon 18 and the production of a transcript targeted for nonsense-mediated decay.	NA	mouse	mouse	yes	regulation of isoform expression	SL
Potentially Positive	DLX6-AS1 (DLX6 antisense RNA 1 [Homo sapiens (human)])	16705037	Evf-1, Evf-2	2	1	yes	Knockdown of Evf-2 decreases the transcriptional activity of reporter gene.	NA	human	mouse, rat	no	knockdown (1 isoform), overexpression	SL
	DMD (dystrophin [Homo sapiens (human)])	7844150	Dp71, Dp71-delta110	2	1	no	Purified Dp71 co-immunoprecipitates with syndrophin, but Dp71-delta10 does not.	NA	human	NA	no	protein interaction	SL
	DMD (dystrophin [Homo sapiens (human)])	1579466	683bp, delta39, delta66, delta159, delta198, delta225, delta291, delta330	8	NA	NA	Isoforms differ in tissue distribution.	NA	mouse, human	mouse, human	yes	tissue distribution	JP
	DMD (dystrophin [Homo sapiens (human)])	7633443	Dp140, Dp116, Dp71, Dp260	4	NA	NA	Study investigates sequence and tissue distribution of Dp260. Isoform function is not tested.	NA	mouse	mouse	yes	tissue distribution	SL
	Dmp1 (dentin matrix acidic phosphoprotein 1 [Homo sapiens (human)])	25537728	DMP1alpha, DMP1beta, DMP1gamma	3	1	yes	The DMP1beta/DMPI1alpha ratio is higher in breast tumors than in normal tissues. In vitro overexpression of DMP1beta increases cell proliferation while in vivo overexpression promotes mammary tumor development in mice. Paper cites article claiming that DMP1alpha is a tumor suppressor.	NA	human	human, mouse	no	overexpression	SL	no
	Dmrt1 (doublesex and mab-3 related transcription factor 1 [Mus musculus (house mouse)])	17141192	a, b, c, d	4	NA	NA	Dmrt1 transcripts demonstrate similar expression pattern during gonadal differentiation. Isoform function is not tested.	NA	mouse	mouse	yes	timecourse distribution	SL
	DNMT3B (DNA (cytosine-5-)-methyltransferase 3 beta [Homo sapiens (human)])	19825994	DNMT3B3, DNMT3B3delta5	2	2	yes	Overexpression of either isoform in human cancer cells reduces DNA methylation and increases cell proliferation.	NA	human	human, mouse	no	overexpression	SL	yes - same function
	DNMT3B (DNA methyltransferase 3 beta [Homo sapiens (human)])	19019622	DNMT3B1, DNMT3B2, DNMT3B3, DNMT3B4	4	NA	NA	Knockdown of DNMT3B reduces Tam-induced CpG dinucleotide methylation.	NA	human	human	no	knockdown (non-isoform-specific)	JP
Negative	Dntt (DNA nucleotidylexotransferase [Mus musculus (house mouse)])	11136823	TdtS, TdtL	2	1	yes	TdtS, but not TdtL, restores N addition in Tdt knockout mice. Mice overexpressing TdtS, but not mice overexpressing TdtL, demonstrate more frequent N nucleotide additions during Ig rearrangements than the control. Mice expressing both TdtS and TdtL demonstrate fewer nucleotide additions than mice expressing TdtS alone.	NA	mouse	mouse	no	rescue (multiple isoform-specific)	SL
Positive	DPF3 (double PHD fingers 3 [Homo sapiens (human)])	22334708	DPF3a, DPF3b	2	2	yes	Knockdown of either DPF3a or DPF3b decreases TNF-alpha-induced luciferase reporter activity. DPF3a and DPF3b interact with RelA and p50 as determined by pull down assay.	NA	human	human	no	knockdown (multiple isoform-specific), protein interaction	JP
	DRD2 (dopamine receptor D2 [Homo sapiens (human)])	11682611	D2L, D2S	2	2	yes	Isoforms have similar pharmological profiles although D2L couples to fewer G proteins than D2S.	NA	human	human, mouse, African green monkey	no	overexpression	SL	no
	Drd2 (dopamine receptor D2 [Mus musculus (house mouse)])	7706278	D2L, D2S	2	2	yes	Isoforms have similar pharmological profiles although D2L couples to fewer G proteins than D2S.	NA	mouse	human, mouse	no	overexpression	SL	no
Potentially Positive	Drd2 (dopamine receptor D2 [Mus musculus (house mouse)])	22082989	D2L, D2S	2	1	NA	Knockdown of D2L decreases basal locomotor activity.	NA	mouse	mouse	no	knockdown (1 isoform)	JP
Potentially Positive	Drd2 (dopamine receptor D2 [Mus musculus (house mouse)])	11089973	D2S, D2L	2	2	yes	Knockout of D2L isoform significantly decreases SKF 81297-induced locomotion compared to wildtype. Knockout of the D2R gene (i.e., both D2S and D2L) does not affect locomotion.	NA	mouse	mouse	no	knockout (1 isoform), knockout (non-isoform-specific)	JP
	DRP1 (dynamin 1 like [Homo sapiens (human)])	19445933	variant 1, variant 2, variant 3	3	2	yes	Variants 1 and 2 co-immunoprecipitate with Bcl-xL. All variants have the same intracellular localization, although their expression levels vary across different cell types.	NA	human	human, mouse	no	protein interaction, tissue distribution, subcellular localization	SL
	DSC3 (desmocollin 3 [Homo sapiens (human)])	7929347	NA	NA	NA	NA	Paper detects a novel member of the desmocollin family of proteins, which may have elements of alternative splicing events, but the function of the protein or any isoforms is not assessed.	NA	Human	Human	yes	Detection	BH
	DSC3 (desmocollin 3 [Homo sapiens (human)])	23184149	NA	NA	NA	NA	Paper investigates a disease-specific single-nucleotide change 3 located within exon 4. Paper mentions alternative splicing, but does not assess the role of any spliced isoforms.	yes	Human	Human	yes	Disease Association	BH
	DSG1 (desmoglein 1 [Homo sapiens (human)])	17056584	full length, DSG1-AT	4	NA	NA	DSG1-AT-derived peptides bind HLA molecules associated with pemphigus and stimulate PBMC proliferation in vitro.	NA	human	human, rabbit, mouse	no	NA	SL
	DSP (desmoplakin [Homo sapiens (human)])	20524011	DSPI, DSPIa, DSPII	3	NA	NA	Isoforms have similar tissue distribution.	NA	human	human	yes	tissue distribution	SL
	DYRK1A (dual specificity tyrosine phosphorylation regulated kinase 1A [Homo sapiens (human)])	24327345	1, 2	2	NA	NA	Study examines the subcellular localization and post-translational modifications of DYRK1A. Isoform function is not tested.	NA	human, mouse	human, mouse	NA	NA	SL
	DYRK4 (dual-specificity tyrosine-(Y)-phosphorylation regulated kinase 4 [Homo sapiens (human)])	21127067	hDYRK4-520, hDYRK4-644	>=4	2	yes	Both isoforms are catalytically active in vitro. hDYRK4-520 localizes to the cytosol while hDRYRK4-644 localizes to the nucleus and cytosol.	NA	human	human, African green monkey	no	activity assay, subcellular localization	SL
	ECE1 (endothelin converting enzyme 1 [Homo sapiens (human)])	16186113	ECE-1a, ECE-1b, ECE-1bsv, ECE-1c, ECE-1csv, ECE-1d, ECE-1dsv (ECE-1sv)	7	NA	NA	Isoforms differ in subcellular localization.	NA	human	human, cow, Chinese hamster	yes	subcellular localization	SL
	EDNRA (endothelin receptor type A [Homo sapiens (human)])	17126612	full-length, delta3, delta4, delta3,4	4	NA	NA	Veins with a high relative expression of the delta3,4 isoform demonstrate a smaller contractile response to endothelin.	NA	human	human	no	NA	SL
Potentially Positive	EGFR (epidermal growth factor receptor [Homo sapiens (human)])	21986942	full-length, EGFRvIII, EGFRvIVa, EGFRvIVb, mLEEK	>=5	1	no	mLEEK localizes to the nucleus and mLEEK overexpression upregulates genes associated with transcription. mLEEK co-immunoprecipitates with the promoter of GRP78, a transcription factor. mLEEK knockdown increases caspase activity and decreases cell viability.	NA	human	human, mouse	no	knockdown (1 isoform), overexpression, subcellular localization	SL
	EIF2AK2 (eukaryotic translation initiation factor 2 alpha kinase 2 [Homo sapiens (human)])	11278390	PKR, PKRdeltaE7	2	2	yes	PKRdeltaE7 self-associates and binds to wildtype PKR. PKRdeltaE7 has a dominant-negative effect on PKR activation in vitro (HeLa cells) and in vivo (budding yeast), which may result from its ability to form inactive heteromers with wildtype PKR.	NA	human	human, yeast	no	overexpression	SL	yes - distinct function
Positive	EIF4G1 (eukaryotic translation initiation factor 4 gamma 1 [Homo sapiens (human)])	22909319	eIF4G1a-f	5	2	yes	Knockdown of the eIF4G1 gene reduces overall translation rates, an effect partially rescued by overexpression of either isoform.	NA	human	human	no	rescue (multiple isoform-specific)	SL
Positive	EIF4G2 (eukaryotic translation initiation factor 4 gamma 2 [Homo sapiens (human)])	22909319	CUGa, CUGb, CUGc, CUGd, AUGo, AUGe, +Ex13a	7	3	yes	Knockdown of the eIF4G1 paralogue reduces overall translation rates, an effect partially rescued by the overexpression of CUGa, CUGb, CUGd, and eIF4G1 containing eIF4GII exon 13 or exon13a (but not AUGo). Note: no statistical tests are performed and the error bars are large.	NA	human	human	no	rescue (multiple isoform-specific)	SL
	EMR2 (egf-like module containing mucin-like hormone receptor-like 2 [Homo sapiens (human)])	17620333	full-length, EMR2-deltaS	2	2	yes	EMR2-deltaS can dimerize with full-length EMR2 but it is rapidly degraded by proteasomes. The surface localization of full-length EMR2 is reduced in cells overexpressing EMR2-deltaS, suggesting dominant-negative inhibition.	NA	human	human, Chinese hamster	no	overexpression	SL	yes - distinct function
	ENAH (ENAH, actin regulator [Homo sapiens (human)])	17363586	hMena, hMena(+11a)	2	1	NA	Overexpression of hMena(+11a) increases hMena+11a phosphorylation, proliferation rate, and p42/44 MAPK activity. Knockdown of the hMena gene reduces EGF-mediated p42/44 MAPK phosphorylation and cell proliferation in BT474 cell line.	NA	human	human	no	knockdown (non-isoform-specific), detection, overexpression	JP
Positive	Enc1 (ectodermal-neural cortex 1 [Mus musculus (house mouse)])	27996212	67 kDa, 57 kDa	2	2	yes	Knockdown of the 67 kDa isoform increases mineralization in an osteoblast cell line while knockdown of both 57/67 kDa isoforms decreases mineralization. Overexpression of the 67 kDa isoform decreases mineralization while overexpression of the 57 kDa isoform increases mineralization.	NA	mouse	mouse	no	knockdown (1 isoform), knockdown (isoform-non-specific), overexpression	SL
	ENG (endoglin [Homo sapiens (human)])	21668763	L-endoglin, S-endoglin	2	NA	NA	L-endoglin is the predominant isoform, but S-endoglin levels rise in endothelial cells during senescence, probably due to the translocation of splicing factor SRSF1 to the cytoplasm during senescence.	NA	human	human	yes	regulation of isoform expression	SL
Potentially Positive	Eng (endoglin [Mus musculus (house mouse)])	15806144	L-endoglin, S-endoglin	2	2	yes	Isoforms differ in their tissue distribution. Eng knockout mice die in utero from vascular defects. The null phenotype is not rescued by transgenic S-endoglin expression. Overexpression of S-endoglin in mice reduces tumor vascularization/growth following cancer cell injection. Authors contrast this with previous papers that found L-endoglin to be proangiogenic.	NA	mouse	mouse	no	rescue (1 isoform), tissue distribution	SL
	ENOX2 (ecto-NOX disulfide-thiol exchanger 2 [Homo sapiens (human)])	17924659	full length, E4m, E5m, AK000353, ALI33207	5	NA	NA	The full-length isoform is found in internal membranes, whereas E4m - which is observed only in cancer cells - is found on the cell surface. Isoform function is not tested.	maybe (cancer)	human	human, African green monkey	no	subcellular localization	SL
	ENTPD3 (Nucleoside triphosphate diphosphohydrolase 3 (NTPDase3) [Homo sapiens (human)])	17126282	full length, NTPDase3beta	2	2	yes	When the variant is co-transfected with the full-length isoform in monkey cells, the full-length isoform is not glycosylated properly and total protein activity decreases.	NA	human	African green monkey	no	overexpression	SL	yes - distinct function
	Epb41 (erythrocyte membrane protein band 4.1 [Mus musculus (house mouse)])	11274145	NA	NA	NA	NA	Article is unrelated to alternative splicing or splice isoforms.	NA	mouse	NA	NA	NA	SL
	Epha7 (Eph receptor A7 [Mus musculus (house mouse)])	11089974	EphA7-FL, EphA7-T1, EphA7-T2	3	2	yes	EphA7-T1 expression shifts the cellular response to ephrin-A5 from repulsion to adhesion of ephrin-A5.	NA	mouse	mouse	NA	overexpression	JP	no
	EPM2A (epilepsy progressive myoclonus type 2A Lafora disease (laforin) [Homo sapiens (human)])	18617530	laf331, laf317	2	2	yes	laf317 can homodimerize or heterodimerize with laf331. These dimers, unlike laf331 homodimers, do not bind glycogen and do not have phosphatase activity.	maybe (Lafora progressive myoclonus epilepsy)	human	African green monkey	no	activity assay	SL
	EPOR (erythropoietin receptor [Homo sapiens (human)])	1324524	EPOR-F, EPOR-T, EPOR-S	3	2	yes	Isoforms are expressed by erythroid progenitors at different developmental stages. Cells overexpressing EPOR-F or EPOR-T, but not EPOR-S, bind and survive physiological concentrations of EPO.	NA	human	human, mouse	no	overexpression	SL	yes - same function
	EPOR (erythropoietin receptor [Homo sapiens (human)])	20169072	EpoR, sEpoR	2	2	yes	EpoR localizes to the cell membrane, while sEpoR is secreted. sEpoR treatment reduces EPO-stimulated phosphorylation of EpoR targets in murine cells. sEpoR levels predict the EPO dosage required to prevent anemia in subjects with end-stage kidney disease.	maybe (kidney disease)	human	human, mouse	no	overexpression, subcellular localization, disease association	SL	yes - distinct function
Potentially Positive	ERBB2 (erb-b2 receptor tyrosine kinase 2 [Homo sapiens (human)])	11360194	HER2, HER2-ECD	2	2	yes	Her2 is a receptor found on the cell membrane while Her2-ECD is secreted. Overexpression of Her2 promotes tumour cell proliferation while overexpression of Her2-ECD inhibits it. Ribozyme-mediated downregulation of Her2-ECD increases EGF-mediated cell proliferation and the activation of c-Fos/p44/p42 MAP-kinases.	NA	human	human	no	knockdown (1 isoform), overexpression	SL
	ERBB2IP (erbb2 interacting protein [Homo sapiens (human)])	17591701	full length, Erbin-v7	2	1	no	Erbin-v7 lacks a SID domain and fails to inhibit TGFbeta-induced transcription of reporter genes.	NA	human	human, African clawed frog	no	overexpression	SL
	ERBB3 (v-erb-b2 erythroblastic leukemia viral oncogene homolog 3 (avian) [Homo sapiens (human)])	18490922	full length, p45-sErbB3	2	2	yes	Treatment with p45-sErbB3 promotes osteoblast differentiation in vitro and bone formation in vivo.	NA	human	human, mouse	no	overexpression	SL	no
	ERBB4 (v-erb-a erythroblastic leukemia viral oncogene homolog 4 (avian) [Homo sapiens (human)])	17486069	Cyt1, Cyt2	2	2	yes	Cyt2 demonstrates greater nuclear localization than Cyt1. Of the two isoforms, Cyt2 has greater kinase activity in vitro.	NA	human	human, African green monkey	no	activity assay, subcellular localization	SL
	ERBB4 (v-erb-a erythroblastic leukemia viral oncogene homolog 4 (avian) [Homo sapiens (human)])	19596786	Cyt1, Cyt2	2	2	yes	Transfection of mammary cells with Cyt1 retards proliferation and stimulates lumen formation, while transfection with Cyt2 accelerates proliferation and stimulates the formation of solid colonies.	NA	human	mouse	no	overexpression	SL	yes - distinct function
	ERBB4 (v-erb-a erythroblastic leukemia viral oncogene homolog 4 (avian) [Homo sapiens (human)])	18334649	Cyt1, Cyt2	2	2	yes	Cyt1 demonstrates greater localization to endosomal vesicle than Cyt2. Cyt1 co-immunoprecipitates with the Itch ubiquitin ligase to a greater degree than Cyt2, which may explain why Cyt2 is more readily endocytosed and degraded.	NA	human	human, mouse, African green monkey	no	protein interaction, subcellular localization	SL
	ERC1 (ELKS/RAB6-interacting/CAST family member 1 [Homo sapiens (human)])	12203787	alpha, beta, gamma, delta, epsilon	5	NA	NA	Isoforms differ in their tissue distribution. Fusion of the gamma, delta, and epsilon isoforms to RET protein, which occurs in papillary thyroid carcinoma, produces chimeric proteins that are autophosphorylated while RET alone is not.	NA	human	human	yes	tissue distribution	SL
	ERG (ERG, ETS transcription factor [Homo sapiens (human)])	8510931	erg1, erg2, erg3	3	3	yes	All isoforms demonstrate ETS site-specific DNA-binding activity in a gel mobility-shift assay. Overexpression of each isoform increases the transcription of known erg-target genes.	NA	human	NA	no	overexpression	SL	yes - same function
	ESR1 (estrogen receptor 1 [Homo sapiens (human)])	8543029	ER, ERdelta4	2	1	no	Isoforms differ in their tissue distribution. Overexpression of ER, but not ERdelta4, induces transcription of reporter gene regulated by the E2 response element.	NA	human	human	no	overexpression	SL
	ESR1 (estrogen receptor 1 [Homo sapiens (human)])	25007965	ERalpha, ERbeta1, ERbeta2/cx, ERbeta5	4	NA	NA	ERbeta5, but not ERbeta1, expression is predictive of outcome in patients with breast cancer.	maybe (breast cancer)	human	human	yes	disease association	SL
	ESR1 (estrogen receptor 1 [Homo sapiens (human)])	9745446	ERalpha, Delta5ERalpha	2	2	yes	Overexpression of ERalpha alone increases reporter gene expression. Overexpression of Delta5ERalpha alone does not alter reporter gene expression. When Delta5ERalpha is co-expressed with ERalpha, reporter gene expression is significantly greater than with overexpression of ERalpha alone.	NA	human	human	no	overexpression	JP	yes - same function
	ESR2 (estrogen receptor 2 [Homo sapiens (human)])	17095148	ERbeta1, ERbeta-delta125, ERbeta-delta1256	3	3	yes	Monkey cells overexpressing any of the isoforms demonstrate increased apoptotic rates (the greatest effect is observed with ERbeta-delta125 and ERbeta-delta1256), decreased cell proliferation, and decreased wound healing rates. The expression pattern of 3 estrogen-responsive genes differs between cells transfected with different isoforms.	NA	human	African green monkey	no	overexpression	SL	yes - same function
	ESR2 (estrogen receptor 2 [Homo sapiens (human)])	17876701	ERbeta1, ERbeta-delta125, ERbeta-delta1256	3	1	no	Overexpression of ERbeta1, but not the variants, on a null background increases apoptosis and decreases cell proliferation in human breast cancer cells. Overexpression of the variants does not affect the expression of estrogen-responsive genes.	NA	human	human	no	overexpression	SL
	ESRRB (estrogen related receptor beta [Homo sapiens (human)])	16332939	ERRbeta, hERRbeta2-delta10, short-form hERRbeta	3	3	yes	Overexpression of variants, but not the canonical isoform, increases transcription of a reporter gene controlled by an estrogen-response element in human breast cancer cells. Isoforms differ in tissue distribution.	NA	human	human	no	overexpression, tissue distribution	SL	yes - same function
	ESRRB (estrogen related receptor beta [Homo sapiens (human)])	19755138	ERRbeta, ERRbetaS, ERRbetaL	3	2	yes	Overexpression of ERRbetaL in ERalpha-positive human endometrial cells increases their response to estradiol.	NA	human	human	no	overexpression	SL	no
	ESRRG (estrogen-related receptor gamma [Homo sapiens (human)])	16460929	ERRgamma1, ERRgamma2, ERRgamma3	3	3	yes	Overexpression of ERRgamma1 or ERRgamma2 in monkey cells activates estrogen-response element-directed transcription. Overexpression of ERRgamma3 activates or inhibits several transcription factors.	NA	human	African green monkey	no	overexpression	SL	yes - distinct function
	ETS1 (ETS proto-oncogene 1, transcription factor [Homo sapiens (human)])	20435626	p51, p42	2	NA	NA	p42 levels decrease during neutrophil differentiation, while p51 levels decrease before increasing again. Isoform function is not tested.	NA	human	human	yes	timecourse distribution	SL
	F3 (coagulation factor III, tissue factor [Homo sapiens (human)])	19875693	TF, asHTF	2	2	yes	asHTF from human plasma is enzymatically active. Treatment of phospholipids with asHTF reduces the time needed for coagulation. TF is associated with lipids, while asHTF is soluble.	NA	human	human, mouse	no	activity assay, subcellular localization	SL
	F3 (coagulation factor III, tissue factor [Homo sapiens (human)])	18315555	flTF, asTF	2	NA	NA	SRSF1 regulates splicing of TF. Isoform function is not tested.	NA	human	human	yes	regulation of isoform expression	SL
	FAM19A3 (family with sequence similarity 19 member A3, C-C motif chemokine like [Homo sapiens (human)])	15028294	TAFA-3, TAFA-3.2	2	NA	NA	Paper detects alternative splicing in TAFA family proteins (TAFA-3), but does not assess the function of either isoforms.	NA	Human	NA	yes	Detection	BH
Negative	FANCE (Fanconi anemia complementation group E [Homo sapiens (human)])	26277624	FANCEwt, FANCEDelta4	2	1	NA	In FANCE-deficient EUFA130 cell lines derived from FANCE-deficient patient, transfection with FANCEDelta4 followed by MMC treatment results in accumulation of cells in G2/M phase and decreases cell survival similar to vector transfection. However, transfection with FANCEwt followed by MMC treatment results in lower accumulation of cells in G2/M phase and higher cell survival rate.	no	human	human	no	rescue (multiple isoform-specific)	JP
	FAS (Fas cell surface death receptor [Homo sapiens (human)])	7533181	Fas, FasTMDel, FasDel2, FasDel3	4	4	yes	Fas localizes to the cell membrane, but the variants are secreted. Medium from cells overexpressing variants, but not the canonical isoform, inhibit anti-Fas induced apoptosis.	NA	human	African green monkey	no	overexpression, subcellular localization	SL	yes - distinct function
	FAS (Fas cell surface death receptor [Homo sapiens (human)])	17135269	NA	NA	NA	NA	When TIA-1, TIAR, or FASTK levels are reduced in the cell, FAS exon 6 skipping is seen. The function of different FAS isoforms is not tested.	NA	human	human	NA	regulation of isoform expression	SL
Potentially Positive	FBLN1 (fibulin 1 [Homo sapiens (human)])	20967215	A, B, C, D	4	1	no	Isoform C knockdown decreases TGFbeta-induced fibulin-1 production in airway smooth muscle cells of asthmatic, but not non-asthmatic, patients. Isoform C knockdown decreases wound repair in asthmatic cells with or without TGFbeta, but decreases wound repair in non-asthmatic cells only with TGFbeta.	NA	human	human	no	knockdown (1 isoform)	SL
	FGA (fibrinogen alpha chain [Homo sapiens (human)])	11588042	alpha (gives rise to Fg-420), alpha-EC (gives rise to Fg-340)	2	2	yes	Fg receptors bind both Fg-420 and Fg-340, leading to dose-dependent cell adhesion and migration.	NA	human	human, Chinese hamster	no	overexpression	SL	yes - same function
	FGB (fibrinogen beta chain [Homo sapiens (human)])	16611940	WT, IVS+1G>T	2	NA	NA	FGB mutation is found in patient with congenital afibrinogenemia that leads to SRSF2-mediated cryptic site activation.	yes (congenital afibrinogenemia)	human	human	yes	disease association	SL
Potentially Positive	FGF4 (fibroblast growth factor 4 [Homo sapiens (human)])	18192227	FGF4, FGF4si	2	2	yes	Overexpression of FGF4 increases cell number, suggesting that FGF4 is a putative autocrine growth regulator. Overexpression of FGF4si antagonizes FGF4 function, reducing cell number and increasing differentiated cell morphology. Overexpression of FGF4 induces Erk1/2 phosphorylation. Subsequent overexpression of FGF4si reduces Erk1/2 phosphorylation. FGF4 knockdown increases differentiation.	NA	human	human	no	knockdown (1 isoform), overexpression, detection	JP
	Fgf8 (fibroblast growth factor 8 [Mus musculus (house mouse)])	16384934	FGF8a, FGF8b	2	2	yes	Paper identifies the protein structure of FGF8b and the receptor-binding specificity of FGF8a and b. Both isoforms bind to FGFR1c, FGFR2c, FGFR3c, and FGFR4, with FGF8a binding more weakly than FGF8b.	NA	mouse	mouse, chicken	no	protein interaction	JP
	FGFR1 (fibroblast growth factor receptor 1 [Homo sapiens (human)])	16631103	FGFR-1alpha, FGFR-1beta	2	2	yes	Transfection of either isoform increases cell proliferation. Co-immunoprecipitation reveals that isoforms interact with different proteins.	NA	human	mouse, rat	no	overexpression, protein interaction	SL	yes - same function
	FGFR2 (fibroblast growth factor receptor 2 [Homo sapiens (human)])	1309608	KGFR, FGFR-2	2	2	yes	Mouse cells transfected with KGFR bind keratinocyte growth factor (KGF) and acidic fibroblast growth factor (aFGF), while FGFR-2 transfectants bind aFGF and bFGF. Isoforms are differentially expressed in different cell types.	NA	human	mouse	no	overexpression	SL	yes - distinct function
	FGFR2 (fibroblast growth factor receptor 2 [Homo sapiens (human)])	16449636	FGFR2(IIIb), FGFR2(IIIc)	2	NA	NA	Paper investigates Fox-2 as a regulator of FGFR2 isoform expression.	NA	human	human, rat	yes	regulation of isoform expression	JP
	FGFR3 (fibroblast growth factor receptor 3 [Homo sapiens (human)])	16288035	FGFR3 IIIb, FGFR3 IIIc, FGFR3 delta8-10	3	2	yes	Human urothelial cells transfected with IIIb demonstrate increased cell proliferation when treated with FGF1. No change in proliferation is observed when cells are treated with FGF1 and delta8-10 simultaneously.	NA	human	human	no	overexpression	SL	no
	Flt3 (FMS-like tyrosine kinase 3 [Mus musculus (house mouse)])	7824267	NA	NA	NA	NA	Full paper not available - only abstract. Study isolates Flt3 isoforms but does not assess their function.	NA	mouse	NA	yes	detection	SL
	FMNL1 (formin-like 1 [Homo sapiens (human)])	19815554	FMNL1alpha, FMNL1beta, FMNL1gamma	3	1	no	Overexpression of FMNL1gamma leads to membrane blebbing.	NA	human	human	no	overexpression	SL
	FMR1 (fragile X mental retardation 1 [Homo sapiens (human)])	16922515	FMRP, Ex15a, Ex15b, Ex15c	>=4	NA	NA	Ex15c is less methylated than the other isoforms. Isoform function is not tested.	NA	human	human	no	structural characterization	SL
	FN1 (fibronectin 1 [Homo sapiens (human)])	11246004	H/120, H/0, H/64, H/89, H/95	5	5	yes	Purified isoforms demonstrate differential binding to heparan. Mutation of H/120 and H/95 reduces their cell-attaching ability.	NA	human	human	no	activity assay	SL
	FN1 (fibronectin 1 [Homo sapiens (human)])	3375063	NA	NA	NA	NA	Study examines the sequence of the gene and confirms the presence of several predicted isoforms. Isoform function is not tested.	NA	human	human	yes	detection	SL
	FN1 (fibronectin 1 [Homo sapiens (human)])	8940107	A, B, C, D, E	>5	NA	NA	Sfswap overexpression increases the proportion of isoform E and decreases the proportion of isoform C in a FN1 minigene. SRSF1 overexpression increases the proportion of isoform A and decreases the proportion of isoform C/D.	NA	human	African green monkey	yes	regulation of isoform expression	SL
	FN1 (fibronectin 1 [Homo sapiens (human)])	11180174	ED-A, ED-B, IIICS	>5	NA	NA	Isoform distribution is altered in the kidneys of subjects with renal disease.	NA	human	human	yes	tissue distribution, disease association	SL
	FN1 (fibronectin 1 [Homo sapiens (human)])	23966470	ED-A, ED-B, IIICS	>4	NA	NA	Isoforms differ in their tissue distribution. ED-A inclusion increases with SRSF1 expression.	NA	human	human	yes	tissue distribution	SL
	FN1 (fibronectin 1 [Homo sapiens (human)])	24962218	EDA-Fn, EDA+Fn	20	NA	NA	Study investigates the regulation of EDA splicing, but does not assess the function of any isoforms.	NA	human	human	yes	regulation of isoform expression	SL
Potentially Positive	FN1 (fibronectin 1 [Homo sapiens (human)])	25684411	EDA(+)FN, EDA(-)FN	2	1	NA	EDA(+)FN overexpression increases cell motility, whereas knockout of EDA(+)FN decreases cell motility.	NA	human	human	no	knockout (1 isoform), overexpression	JP
Negative	FNBP1L (formin binding protein 1 like [Homo sapiens (human)])	26063734	TOCA-1(-) [Q5T0N5-1, Q5T0N5-2, Q5T0N5-3], TOCA-1(+) [Q5T0N5-4, Q5T0N5-5]	5	>=2	yes	TOCA-1(+) but not TOCA-1(-) isoforms have a C-terminal PDZ-binding motif. TOCA-1(+) and TOCA-1(-) isoforms differ in expression across cell lines, subcellular localization, and co-immunoprecipitation with ZO-1 (Fig. 2). TOCA-1 knockout increases the paracellular permeability (Fig. 5) and decreases membrane contact dynamics (Fig. 7), effects reversed by rescue with TOCA-1(+) but not TOCA-1(-) (Fig…	NA	human	dog	no	rescue (multiple isoform-specific), subcellular localization, tissue distribution, protein interaction	SL
	Fos (FBJ osteosarcoma oncogene [Mus musculus (house mouse)])	10448191	NA	NA	NA	NA	Study investigates isoforms that arise from differences in post-translational modification rather than alternative splicing.	NA	mouse	NA	NA	regulation of isoform expression	SL
	Fosb (FBJ osteosarcoma oncogene B [Mus musculus (house mouse)])	1900040	FosB, deltaFosB	2	2	yes	Mobility shift assay demonstrates both that isoforms bind AP-1 promoters in the presence of Jun proteins. Overexpression of FosB increases the transcription of a reporter gene, while deltaFosB overexpression inhibits it, possibly through competition with endogenous FosB for AP-1 binding sites.	NA	mouse	mouse	no	overexpression	SL	yes - distinct function
	FOXO4 (forkhead box O4 [Homo sapiens (human)])	18648506	AFXalpha, AFXalpha198-505, AFXzeta	3	3	yes	Overexpression of AFXalpha, but not the variants, alters expression of reporter genes and decreases cell growth. The effect of AFXalpha on reporter gene expression is suppressed by co-transfection with each of the variants individually.	NA	human	human	no	overexpression	SL	no
	FOXP2 (forkhead box P2 [Homo sapiens (human)])	16984964	FOXP2 I, FOXP2.10+, FOXP2 III	3	3	yes	FOXP2 I and III are diffuse in the cytoplasm, but FOXP2.10+ is found in the nucleus and in highly ubiquitylated cytoplasmic aggregates. FOXP2 I, but not FOXP2.10+, has DNA binding activity. Transfection of all isoforms individually suppresses reporter gene expression.	NA	human	human	no	overexpression	SL	yes - same function
	FRMD3 (FERM domain containing 3 [Homo sapiens (human)])	18952129	FERM, FERMdeltaE5	2	2	yes	Both isoforms are able to bind p55 in vitro, although the canonical isoform has greater binding affinity.	NA	human	human, E. coli, fall armyworm	no	protein interaction	SL
	FYN (FYN oncogene related to SRC FGR YES [Homo sapiens (human)])	19805512	FynT, FynB	2	2	yes	Transfection of human cells with either FynT or FynB induces phosphorylation of several targets and suppresses apoptosis, although the effect is greater with FynT.	NA	human	human	no	overexpression	SL	yes - same function
	GABRB2 (gamma-aminobutyric acid (GABA) A receptor beta 2 [Homo sapiens (human)])	16983389	beta2S, beta2L	2	2	yes	The ratio of beta2L/beta2S is lower in subjects with schizophrenia. GABA stimulation elicits a similar response in HEK293 cells overexpressing either isoform, although beta2L generates a smaller signal after repeated stimulation.	NA	human	human	no	activity assay, disease association	SL
	GDNF (glial cell derived neurotrophic factor [Homo sapiens (human)])	20739562	alpha-GDNF, beta-GDNF	2	NA	NA	Isoforms are expressed under different conditions. Isoform function is not tested.	NA	human	human, rat, Chinese hamster	no	regulation of isoform expression	SL
Potentially Positive	GFI1B (growth factor independent 1B transcriptional repressor [Homo sapiens (human)])	27486782	long, short	2	1	no	Whole-exome sequencing identifies a GFI1B variant associated with low platelet counts. Expression of the GFI1B variant promotes splicing of the short isoform, which decreases the expression of the long isoform. Knockdown of the long isoform impairs megakaryopoiesis.	NA	human	human	no	knockdown (1 isoform)	SL
	Gfra4 (glial cell line derived neurotrophic factor family receptor alpha 4 [Mus musculus (house mouse)])	10860579	a1,a2,a3,a4, b1,b2,b3,b4	8	NA	NA	Article discusses the location of various alternatively spliced Gfra4 transcripts, and touches on what each transcript is predicted to encode, but does not consider the protein product or its functionality.	NA	mouse	mouse	yes	tissue distribution	BH
	GH1 (growth hormone 1 [Homo sapiens (human)])	1634529	22kDa, 20kDa	NA	NA	NA	Stem I molecule regulates the splicing and expression of isoforms.	NA	human	mouse	yes	regulation of isoform expression	JP
	GHRH (growth hormone releasing hormone [Homo sapiens (human)])	16423869	full length, truncated	2	2	yes	Co-transfection of both isoforms in human cells elicits less of an effect than transfection of the canonical isoform alone.	NA	human	human	no	overexpression	SL	no
	GHRHR (growth hormone releasing hormone receptor [Homo sapiens (human)])	20630651	GHRH-R, GHRH-R SV1	>=2	NA	NA	GHRH-R SV1 is detected in 3 cancer cell lines.	NA	human	human	yes	disease association, detection	SL
	Gipr (gastric inhibitory polypeptide receptor [Mus musculus (house mouse)])	17971513	full-length, truncated	2	2	yes	Overexpression of the full-length Gipr increases GIP-induced cAMP production, but co-transfection with truncated Gipr decreases GIP-induced cAMP production. The truncated isoform may act by increasing the retention of WT GIPR in the ER or decreasing the binding affinity of Gipr for GIP.	NA	mouse	mouse	no	overexpression	SL	no
	GLE1 (GLE1, RNA export mediator [Homo sapiens (human)])	16341674	NA	NA	NA	NA	Transcriptome analysis of gastric cancer cells. Does not investigate isoform function of any particular gene	NA	human	human	NA	NA	JP
	GLG1 (golgi glycoprotein 1 [Homo sapiens (human)])	15797922	GLG1, GLG2	2	NA	NA	Isoforms vary in their subcellular distribution. Isoform function is not tested.	NA	human	human	no	subcellular localization	SL
	GLI1 (GLI family zinc finger 1 [Homo sapiens (human)])	18378682	GLI1FL, GLI1deltaN	2	2	yes	Overexpression of either isoform reduces reporter gene transcription, although the effect of GLI1FL overexpression is greater.	NA	human	human, mouse	no	overexpression	SL	yes - same function
	GLI1 (GLI family zinc finger 1 [Homo sapiens (human)])	19706761	GLI1, tGLI1	2	2	yes	Overexpression of tGLI1 increases the expression of genes that are different from those upregulated by the canonical isoform. tGLI1 transfectants demonstrate greater migratory and invasive behaviour.	NA	human	human, mouse	no	overexpression	SL	no
	GLI2 (GLI family zinc finger 2 [Homo sapiens (human)])	16553965	GLI2fl, GLI2delta3, GLI2delta4-5	3	3	yes	Overexpression of splice variants increases transcription of the reporter gene relative to the full-length isoform, likely because variants are missing part of the repressor domain.	NA	human	African green monkey	no	overexpression	SL	yes - same function
	GLRX (glutaredoxin (thioltransferase) [Homo sapiens (human)])	15637068	Grx2, Grx1-as	2	NA	NA	Study investigates the stability and localization of isoforms. Isoform function is not tested.	NA	human	human	no	subcellular localization	SL
	GLS (glutaminase [Homo sapiens (human)])	25297978	KGA, GAC	2	NA	NA	Isoforms vary in their tissue distribution. Isoform function is not tested.	NA	human	human, mouse, rat	yes	tissue distribution	SL
	GLS2 (glutaminase 2 [Homo sapiens (human)])	25297978	GAB, LGA	2	NA	NA	Isoforms vary in their tissue distribution. Isoform function is not tested.	NA	human	human, mouse, rat	yes	tissue distribution	SL
	Gnal (guanine nucleotide binding protein, alpha stimulating, olfactory type [Mus musculus (house mouse)])	11461968	NA	NA	NA	NA	Paper investigates the difference between a Gnal protein product and a short splice variant of another gene protein product, GsaS. The function of individual isoforms is not tested.	NA	mouse	NA	NA	NA	SL
	GNAS (GNAS complex locus [Homo sapiens (human)])	11825891	short, short w/serine, long, long w/serine	>4	NA	NA	SRSF1 overexpression increases the long/short isoform ratio while hnRNPA1 overexpression decreases it. Isoform function is not assessed.	NA	human	human, mouse	yes	regulation of isoform expression	SL
	GPR56 (G protein-coupled receptor 56 [Homo sapiens (human)])	19572147	GPR56, variant 1, variant 2, variant 3, variant 4	5	3	yes	Overexpression of GPR56, variant1, or variant 2 increases the transcription of reporter genes mediated by several different promoters.	NA	human	human	no	overexpression	SL	yes - same function
	GRIA1 (glutamate receptor ionotropic AMPA 1 [Homo sapiens (human)])	15635696	flip, flop	2	2	yes	Activity assays indicate that isoforms differ in their kinetic properties. Full article not available.	NA	human	NA	no	activity assay	SL
	GRIA2 (glutamate receptor ionotropic AMPA 2 [Homo sapiens (human)])	15635696	flip, flop	2	2	yes	Activity assays indicate that isoforms differ in their kinetic properties. Full article not available.	NA	human	NA	no	activity assay	SL
	Grik3 (glutamate receptor, ionotropic, kainate 3 [Mus musculus (house mouse)])	15805114	GluR7a, GluR7b	2	NA	NA	The 7a isoform is mostly found on the cell surface, while isoform 7b is retained in the ER. Isoform function is not tested.	NA	mouse	mouse	yes	subcellular localization	SL
	GRIN1 (glutamate ionotropic receptor NMDA type subunit 1 [Homo sapiens (human)])	16573586	NR1-1a, NR1-1b, NR1-2a, NR1-2b, NR1-3a, NR1-3b, NR1-4a, NR1-4b	8	8	yes	All isoforms are able to interact with the NR2 subunit, although their response to ethanol is different.	NA	human	human	NA	Binding Assay, activity assay	SL
	Grin1 (glutamate receptor, ionotropic, NMDA1 (zeta 1) [Mus musculus (house mouse)])	10479681	NR1-1a, NR1-1b, NR1-2a, NR1-2b, NR1-3a, NR1-3b, NR1-4a, NR1-4b	8	yes	yes	Isoforms differ in their subcellular localization. Cells transfected with 1b, 2b, 3b, or 4b demonstrate different levels of [Ca2+] increase following glutamate stimulation.	NA	mouse	mouse, rat, African green monkey	no	overexpression	SL	yes - same function
	GRK4 (G protein-coupled receptor kinase 4 [Homo sapiens (human)])	19520868	alpha, beta, gamma, delta	4	2	yes	Overexpression of alpha or gamma isoforms increases basal and agonist-mediated D3R phosphorylation.	NA	human	human, rat	no	overexpression	SL	yes - same function
	GRK4 (G protein-coupled receptor kinase 4 [Homo sapiens (human)])	8626439	GRK4alpha, GRK4beta, GRK4gamma, GRK4delta	4	1	NA	Isoforms differ in tissue distribution. Activity assay showed GRK4alpha has protein kinase activity	NA	human	human	no	activity assay, tissue distribution	JP
	Grk6 (G protein-coupled receptor kinase 6 [Mus musculus (house mouse)])	16302968	mGRK6-A, mGRK6-B, mGRK6-C, mGRK6-D	4	3	yes	Purified isoforms A, B, and C, but not D, phosphorylate rhodopsin in vitro.	NA	mouse	African green monkey, fall armyworm	no	activity assay	SL
	GRM1 (glutamate metabotropic receptor 1 [Homo sapiens (human)])	11273651	mGluR1a, mGluR1b	2	2	yes	The isoforms differ in subcellular localization. Overexpression of mGluR1a in HEK293 cells increases GRM1 cell surface expression, whereas overexpression of mGluR1b significantly reduces cell surface expression.	NA	human	human	no	overexpression, subcellular localization	SL	yes - distinct function
	GRM5 (glutamate metabotropic receptor 5 [Homo sapiens (human)])	11414786	mGluR5a, mGluR5b	2	2	yes	Transfectants for both isoforms demonstrate similar levels of Ca mobilization in response to treatment with glutamat or a glutamate antagonist. mGluR5b overexpression increases neurite length while mGluR5a overexpression decreases neurite length.	NA	human	mouse	no	overexpression	SL	yes - distinct function
	Gtf2i (general transcription factor II-I [Mus musculus (house mouse)])	17052463	delta, alpha, beta, gamma	4	4	yes	All purified isoforms demonstrate DNA binding activity. Overexpression of each isoform increases the activity of Vbeta and c-fos promoters.	NA	human	mouse, African green monkey	no	activity assay, overexpression	SL	yes - same function
Potentially Positive	H2AFY (H2A histone family member Y [Homo sapiens (human)])	22542848	macroH2A1.1, macroH2A1.2	2	1	no	MacroH2A1.1 is downregulated in colon cancer tissue. Expression levels are predictive of patient survival. MacroH2A1.1 knockdown upregulates genes associated with cell proliferation and DNA replication. Authors also performed macroH2A1.2 knockdown, but their siRNA had low isoform specificity.	NA	human	human	no	knockdown (1 isoform)	SL
	H2AFY (H2A histone family member Y [Homo sapiens (human)])	21844227	macroH2A1.1, macroH2A1.2	2	1	no	MacroH2A1.1 is downregulated in multiple cancer cell lines. Transfection of cancer cells with macroH2A1.1 but not macroH2A1.2 decreases their proliferation.	NA	human	human	no	overexpression	SL
	H2AFY (H2A histone family member Y [Homo sapiens (human)])	15965484	macroH2A1.1, macroH2A1.2	2	1	no	Purified macroH2A1.1 binds with high affinity to two NAD metabolites. No nucleotide ligands are identified for macroH2A1.2.	NA	human	NA	no	binding assay	SL
	Hba-a1 (hemoglobin alpha, adult chain 1 [Mus musculus (house mouse)]	18956317	NA	NA	NA	NA	Study examines the function of different hemoglobin subunits, which correspond to different genes rather than different isoforms of the same gene.	NA	mouse	mouse	NA	NA	SL
Positive	HBS1L (HBS1 like translational GTPase [Homo sapiens (human)])	28204585	HBS1LV1, HBS1LV3	2	2	yes	Both transcripts are present in HEK293 cells (Fig. 2) and localize to the cytoplasm (Fig. 3). Knockdown of HBS1LV1 promotes co-sedimentation of DIS3L and SKI2W with exosomes, while HBS1LV3 knockdown reduces co-sedimentation (Fig. 4). Knockdown of HBS1LV1 leads to global transcriptomic changes that are different from those elicited by HBS1LV3 knockdown (Fig. 7).	NA	human	human	no	knockdown (multiple isoform-specific), subcellular localization	SL
	HDAC1 (histone deacetylase 1 [Homo sapiens (human)])	18347167	NA	NA	NA	NA	Study examines isozymes rather than spliceoforms of the gene.	NA	human	human	NA	NA	SL
	Hdac1 (histone deacetylase 1 [Mus musculus (house mouse)])	24374966	NA	NA	NA	NA	Study examines isozymes rather than spliceoforms of the gene.	NA	mouse	mouse	NA	NA	SL
	HDAC9 (histone deacetylase 9 [Homo sapiens (human)])	22032556	NA	NA	NA	NA	GWAS demonstrates that HDAC9 may be a susceptibility gene for male pattern baldness.	NA	human	human	NA	detection	BH
	HIF1A (hypoxia inducible factor 1 alpha subunit [Homo sapiens (human)]	18638657	I.1, I.2, I.3	3	2	yes	I.1 is ubiquitous while I.2 is found only in testis and I.3 in T cells. Transfection of either I.1 or I.3 increases transcription of a reporter gene, although the effect is greater with I.1. Co-transfection results in an intermediate phenotype, indicating a dominant-negative effect of I.3 on I.1.	NA	human	human	no	overexpression	SL	yes - same function
	HIF3A (hypoxia inducible factor 3, alpha subunit [Homo sapiens (human)])	23451260	HIF3α, NEPAS, IPAS	3	1	yes	Overexpression of HIF3α in epithelial cells leads to aberrant alveolar formation, late branching defects, reduced Clara cell differentiation, and the induction of genes involved in airway epithelial cell differentiation.	NA	human	human, mouse	no	overexpression	BH	no
	HIPK3 (homeodomain interacting protein kinase 3 [Homo sapiens (human)])	16000324	+T/+U, +T/-U, -T/+U, -T/-U	4	NA	NA	T+ forms are only found in the testis. Splicing of the T exon is regulated by hnRNPs and Tra2beta, the second of which is also upregulated in the testis. T+ forms are degraded by nonsense-mediated decay or fail to localize to nuclear speckles.	NA	human	human	yes	tissue distribution, subcellular localization	SL
	HLA-G (major histocompatibility complex, class I, G [Homo sapiens (human)])	11290782	HLA-G1, HLA-G2, HLA-G3, HLA-G4, HLA-G5, HLA-G6	>=6	4	yes	HLA-G1/2/3/4 are expressed on the cell surface. Cells transfected with each isoform is less susceptible to T/NK-cell-mediated lysis relative to control.	NA	human	human	no	overexpression, subcellular localization	SL	yes - same function
	HMGB3P18 (high mobility group box 3 pseudogene 18 [Homo sapiens (human)])	12727900	NA	NA	NA	NA	Paper investigates retroposed copies of the HMG genes, but does not investigate alternatively spliced isoforms or their function.	NA	Human	NA	NA	NA	BH
	HMGCR (3-hydroxy-3-methylglutaryl-CoA reductase [Homo sapiens (human)])	20403997	HMGCR, HMGCR v1	2	NA	NA	HMGCR v1 has lower binding affinity than HMGCR for statins. Cells enriched in HMGCR v1 are more resistant to statin inhibition.	NA	human	human	yes	protein interaction	JP
	HNF1A (HNF1 homeobox A [Homo sapiens (human)])	7900999	HNF1-A, HNF1-B, HNF1-C	3	3	yes	Overexpression of each isoform increases the transcription of a reporter gene. Isoforms are differentially expressed in different tissues.	NA	human	human	no	overexpression, tissue distribution	SL	yes - same function
	HNRNPM (heterogeneous nuclear ribonucleoprotein M [Homo sapiens (human)])	20467437	NA	NA	NA	NA	hnRNP-M binds to several spliceosome proteins. Overexpression of hnRNP-M affects the alternative splicing of 3 different pre-mRNAs.	NA	human	human	NA	NA	SL
Positive	Homer1 (homer scaffolding protein 1 [Mus musculus (house mouse)])	24591653	Homer1a,b,c	3	>=2	yes	Knockdown of Homer1 gene increases gonadotropin beta-subunit gene expression. Knockdown of Homer1a reduces GnRH-stimulated FSHbeta expression. Knockdown of Homer1b/c increases GnRH stimulated LHbeta and FSHbeta expression.	NA	mouse	mouse	no	knockdown (1 isoform), knockdown (non-isoform-specific)	JP
	HPN (hepsin [Homo sapiens (human)])	15627507	hepsin, hepsin/-TM	2	1	no	Isoforms differ in tissue distribution and subcellular localization. Hepsin/-TM overexpression does not affect the growth of a human cancer cell line.	NA	human	human	no	overexpression, tissue distribution, subcellular localization	SL
	HPSE (heparanase [Homo sapiens (human)])	15316057	heparanase	1	1	NA	Knockdown of heparanase decreases cell invasion, adhesion, and motility.	NA	human	human, mouse	no	knockdown (non-isoform-specific)	JP
Potentially Positive	HPSE (heparanase [Homo sapiens (human)])	20007507	heparanase, T5	2	2	yes	Overexpression of each isoform increases Src phosphorylation and proliferation in cancer cells. siRNA knockdown of T5 reduces Src phosphorylation. Heparanase but not T5 co-immunoprecipitates with heparan.	NA	human	human, mouse	no	knockdown (1 isoform), overexpression	SL
	HRAS (HRas proto-oncogene, GTPase [Homo sapiens (human)])	17709397	SVCDS, SVNMD	2	NA	NA	SVNMD is a target for nonsense-mediated decay.	NA	human	human	yes	regulation of isoform expression	JP
Potentially Positive	HRAS (v-Ha-ras Harvey rat sarcoma viral oncogene homolog [Homo sapiens (human)])	16436381	p21ras, p19ras	2	2	yes	p21ras is an oncogenic GTPase. p19ras does not have GTPase activity. p19ras overexpression stimulates the transcription of p73-regulated genes, while siRNA knockdown of p19ras reduces the transcription of p73-regulated genes. p19ras overexpression results in a p73-dependent increase in the transcription of p21-regulated genes.	NA	human	human, yeast, African green monkey	no	knockdown (1 isoform)	SL
	HRH3 (histamine receptor H3 [Homo sapiens (human)])	17855474	hH3R(445), hH3R(365)	2	2	yes	Human isoforms transfected into rat cells demonstrate different binding affinities and different levels of downstream cAMP production for different ligands.	NA	human	human, rat	no	overexpression	SL	yes - same function
	HRH3 (histamine receptor H3 [Homo sapiens (human)])	11956964	NA	NA	NA	NA	Paper investigates alternatively spliced isoforms of HRH3 and does not confirm their presence. Another paper referenced does claim to see isoforms for this gene in humans, but this present study doesn't agree.	NA	Human	Human	NA	NA	BH
	HTR2C (5-hydroxytryptamine receptor 2C [Homo sapiens (human)]0	10693963	5-HT2CR, 5-HT2CR-COOHdelta, 5-HT2C-tr	3	1	no	Overexpression of 5-HT2CR, but not 5-HT2C-tr, demonstrate greater constitutive and 5-HT-stimulated hydrolytic activity than the control.	NA	human	human, mouse, African green monkey	no	overexpression	SL
	HTR7 (5-hydroxytryptamine (serotonin) receptor 7 adenylate cyclase-coupled [Homo sapiens (human)])	15716386	5-HT7(a), 5-HT7(b), 5-HT7(d)	3	3	yes	Overexpression of 5-HT7(d), (b), and (a) lead to expression of reporter gene, with 5-HT7(d) transfection displaying lowest reporter gene activation.	NA	human	human	no	overexpression	SL	yes - same function
	HYAL1 (hyaluronoglucosaminidase 1 [Homo sapiens (human)])	17145867	HYAL1, HYAL1-v1, HYAL1-v2, HYAL1-v3, HYAL1-v4, HYAL1-v5	6	1	yes	HYAL1-v1 is enzymatically inactive but coimmunoprecipitation reveals that it can form complexes with HYAL1. HYAL1-v1 overexpression in human bladder cancer cells expressing HYAL1 decreases HYAL1 activity, cell proliferation, and increases apoptosis.	NA	human	human, mouse	no	overexpression	SL	no
	ID1 (inhibitor of DNA binding 1 [Homo sapiens (human)])	15694377	ID1, ID1'	2	2	yes	A yeast two-hybrid assay suggests that Id1' has twice the binding affinity of Id1 for CASK.	NA	human	human, yeast	no	protein interaction	SL
	IDE (insulin degrading enzyme [Homo sapiens (human)])	15850385	15a-IDE, 15b-IDE	6	2	yes	Isoforms differ in tissue distribution and subcellular localization. Overexpression of 15a-IDE reduces amyloid beta accumulation more than overexpression of 15b-IDE.	NA	human	Chinese hamster	no	overexpression, tissue distribution, subcellular localization	SL	yes - same function
	IGF1R (insulin-like growth factor 1 receptor [Homo sapiens (human)])	16831875	IR-ex11, IR+ex11	2	2	yes	IGF-1R/IR-ex11 and IGF-1/IR+ex11 hybrid receptors demonstrate comparable IGF-1 and insulin binding activities.	NA	human	golden hamster	no	protein interaction	SL
	IGHE (immunoglobulin heavy constant epsilon [Homo sapiens (human)])	8276835; 9188850	NA	9	NA	no	Study identifies isoforms but does not look at function.	NA	human	human	yes	detection	SL
	IKBIP (IKBKB interacting protein [Homo sapiens (human)])	15389287	IKIP1, IKIP2, IKIP3	3	1	yes	All isoforms localize to the ER. IKBIP is found to be regulated by p53. Overexpression of IKIP1 promotes apoptosis in HUVECs.	NA	Human	Human	no	Overexpression, Regulation of Isoform Expression, Subcellular Localization	BH	no
	IKBKG (inhibitor of kappa light polypeptide gene enhancer in B-cells kinase gamma [Homo sapiens (human)])	16611882	full length, IKKgamma-delta	2	2	yes	Both isoforms bind some of the same protein partners involved in stimulating NF-kB expression. While both isoforms bind HTLV-1 Tax, only the interaction with the canonical isoform induces NF-kB expression.	NA	human	human, mouse	no	overexpression	SL	no
	IKZF1 (IKAROS family zinc finger 1 [Homo sapiens (human)])	11675337	Ik1, Ik2, Ik3, Ik4, Ik5, Ik6, Ik7, Ik8	8	8	yes	Overexpression of Ik6 inhibits differentiation of human B cells injected into immune-deficient mice relative to control.	NA	human	human, mouse	no	overexpression	SL	no
	Ikzf1 (IKAROS family zinc finger 1 [Mus musculus (house mouse)])	7935426	I, II, III, IV, V, VI	>=6	2	yes	Isoforms V and VI demonstrate DNA-binding activity in vitro.	NA	mouse	mouse	no	binding assay	SL
	IKZF2 (IKAROS family zinc finger 2 [Homo sapiens (human)])	28376432	Helios-Full, Hel-delta3b, Hel-delta6, Hel-delta3b/6	4	NA	NA	Novel isoforms are detected. Isoform function not tested.	NA	human	human, mouse	NA	detection	JP
	IL13RA2 (interleukin 13 receptor alpha 2 [Mus musculus (house mouse)])	17114462	full length, deltaEx10	2	2	yes	deltaEx10 (soluble) binds IL-13 with 2.5x greater affinity than full-length IL13RA2 (membrane-bound, participates in STAT3 signalling). Both isoforms are upregulated in the lungs of mice following an allergen challenge.	NA	mouse	mouse	no	protein interaction	SL
	Il15 (interleukin 15 [Mus musculus (house mouse)])	15629891	secretable, non-secretable	2	2	yes	Secretable IL-15 localizes to the cell membrane while nonsecretable IL-15 is found in the nucleus. Secretable IL-15 is a pro-inflammatory cytokine. Overexpression of nonsecretable IL-15 decreases LPS-induced transcription of secretable IL-15.	NA	mouse	mouse	no	overexpression	SL	no
	IL17RD (interleukin 17 receptor D [Homo sapiens (human)])	16857343	Sef, Sef-S	2	2	yes	Overexpression of both isoforms inhibits DNA replication and cell proliferation. Overexpression of Sef but not Sef-S increases ERK phosphorylation.	NA	human	mouse	no	overexpression	SL	no
Potentially Positive	IL1RAP (interleukin 1 receptor accessory protein [Homo sapiens (human)])	19481478	AcP, AcPb	2	2	yes	Isoforms differ in tissue distribution. Both isoforms localize to the plasma membrane and co-immunoprecipitate with the IL-1 receptor. AcP-negative cells transfected with AcP but not AcPb demonstrate a canonical IL-1 response. AcPb knockout mice demonstrate greater sensitivity to CNS inflammatory challenge than wildtype or non-isoform-specific knockout mice.	NA	mouse	mouse	no	knockout (1 isoform), knockout (non-isoform-specific), overexpression, tissue distribution	JP
Positive	Il1rap (interleukin 1 receptor accessory protein [Mus musculus (house mouse)])	22357843	IL-1RAcP, IL-1RAcPb	2	2	yes	Knockdown of both isoforms reduces presynaptic Bassoon staining and the number of dendritic protrusions in cortical neurons. Expression of siRNA-resistant IL-1RAcPb rescues both phenotypes while expression of IL-1RAcP rescues the presynaptic accumulation of Bassoon.	NA	mouse	human, mouse	no	rescue (multiple isoform-specific)	SL
	IL24 (interleukin 24 [Homo sapiens (human)])	21282359	mda-7/IL-24, IL-24 delE5	2	2	yes	Overexpression of either isoform in myeloid cells induces differentiation and impairs cell growth.	NA	human	human	no	overexpression	SL	yes - same function
	Il27ra (interleukin 27 receptor alpha [Mus musculus (house mouse)])	19703422	WSX-1, sWSX-1	2	2	yes	Overexpression of either isoform increases the survival of human neuronal cells overexpressing AD-causative alleles.	NA	mouse	human, mouse	no	overexpression	SL	yes - same function
	IL2RA (interleukin 2 receptor subunit alpha [Homo sapiens (human)])	9203962	IL-2Ralpha, sIL-2Ralpha	2	NA	NA	Study identifies isoforms. Function is not tested.	NA	human	human	yes	detection	SL
	Il4r (interleukin 4 receptor [Mus musculus (house mouse)])	8757301	IL-4R, sIL-4R	2	NA	NA	Study investigates conditions in which sIL-4R is expressed. Isoform function is not tested.	NA	mouse	mouse	no	regulation of isoform expression	SL
	IL6 (interleukin 6 [Homo sapiens (human)])	8541546	full length, alternative splice	2	NA	NA	Study identifies alternative isoform and investigates its structure.	NA	human	human	yes	structural characterization	SL
	IL7R (interleukin 7 receptor [Homo sapiens (human)])	23151878	sIL7R, rIL7R	2	NA	NA	Study investigates the regulation of IL7R alternative splicing. Isoform function is not tested.	NA	human	human, rat	yes	regulation of isoform expression	JP, SL
	ILF3 (interleukin enhancer binding factor 3 [Homo sapiens (human)])	15811368	NF90, NF110	2	NA	NA	Isoforms differ in subcellular localization.	NA	human	human	yes	subcellular localization	JP
	ILF3 (interleukin enhancer binding factor 3 [Homo sapiens (human)])	11161820	NFAR-1, NFAR-2	2	NA	NA	Isoforms are identified by protein expression and sequence analysis. Isoform function is not tested.	NA	human	human	yes	detection	JP
	ILF3 (interleukin enhancer binding factor 3 [Homo sapiens (human)])	11438536	NA	NA	NA	NA	Paper characterizes two alternatively spliced dsRNA-binding nuclear proteins, but does not assess isoform function.	NA	human	human, yeast, African green monkey	yes	detection	BH
	ING4 (inhibitor of growth family member 4 [Homo sapiens (human)])	16973615	ING4_v1, ING4_v2, ING4_v3, ING4_v4	4	3	yes	Overexpression of ING4_v1/2/4 in human cancer cells suppresses cell proliferation, although the effect is reduced for ING4_v2/4. Overexpression of ING4_v1 but not ING4_v2/4 suppresses cell spreading. Overexpression of ING4_v1/2 but not ING4_v4 suppresses cell migration.	NA	human	human	no	overexpression	SL	yes - same function
	ING4 (inhibitor of growth family member 4 [Homo sapiens (human)])	18775696	ING4_v1, ING4_v2, ING4_v3, ING4_v4	4	4	yes	All isoforms form p53 complexes, as demonstrated by immunoprecipitation. Isoforms differ in subcellular localization.	NA	human	human, mouse, African green monkey	no	protein interaction, subcellular localization	SL, JP
	IRAK1 (interleukin 1 receptor associated kinase 1 [Homo sapiens (human)])	11397809	IRAK1a, IRAK1b	2	2	yes	IRAK1a/b overexpression dose-dependently induces NF-kB activation, although IRAK1a-induction is 20x more efficient. IL-1 treatment leads to the phosphorylation and degradation of IRAK1a but not IRAK1b. Purified IRAK1a but not IRAK1b demonstrates kinase activity.	NA	human	human	no	overexpression	SL	yes - same function
	IRAK1 (interleukin-1 (IL-1) receptor-associated kinase 1 [Homo sapiens (human)])	16024789	IRAK1, IRAK1c	2	2	yes	IRAK1c is associated with several IRAK1-interacting proteins, but it has no kinase activity and cannot be activated by IRAK4 phosphorylation. Overexpression of IRAK1 increases IL-6 and TNFa production, IRAK1c overexpression decreases it.	NA	human	human	no	overexpression	SL	yes - distinct function
	IRF3 (interferon regulatory factor 3 [Homo sapiens (human)])	23658645	a, b, c, d, e, f	6	NA	NA	SRSF1 knockdown promotes the splicing of isoforms b-f and decreases overall IRF3 expression.	NA	human	human	yes	regulation of isoform expression	SL
	IRF3 (interferon regulatory factor 3 [Homo sapiens (human)])	11390646	IRF-3, IRF-3a	2	2	yes	Purified IRF-3 but not IRF-3a binds the IFN-beta promoter. IRF-3 overexpression dose-dependently increases IFN-beta expression while IRF-3a overexpression dose-dependently decreases it. IRF-3 and IRF-3a form heterodimers.	NA	human	human	no	overexpression	SL	yes - distinct function
	Itgb2 (integrin beta 2 [Mus musculus (house mouse)])	11461913	PacA, PacB	2	NA	NA	PacA localizes to the cell membrane while PacB is truncated and degraded immediately after synthesis.	NA	mouse	mouse	no	subcellular localization	SL
	ITSN1 (intersectin 1 (SH3 domain protein) [Homo sapiens (human)])	18539136	ITSN1-S, ITSN1-L	2	2	yes	Some proteins bind preferentially to ITSN1-S, others bind breferentially to ITSN1-L.	NA	human	human, mouse, Chinese hamster, African green monkey	no	protein interaction	SL
	IYD (iodotyrosine deiodinase [Homo sapiens (human)])	16910871	DEHAL1, DEHAL1B, DEHAL1C	NA	NA	NA	All isoforms are expressed in the thyroid. DEHAL1 has a longer half-life than the other isoforms. Isoform function is not tested.	NA	human	human	yes	regulation of isoform expression	SL
	JMY (junction mediating and regulatory protein, p53 cofactor [Homo sapiens (human)])	10518217	JMY, JMYdetlaP	2	2	yes	Overexpression of JMY increases p53-dependent apoptosis, whereas JMYdeltaP overexpression decreases p53-dependent apoptosis and promotes cell cycle arrest.	NA	human	human	no	overexpression	JP	yes - distinct function
	Kcnc1 (potassium voltage gated channel, Shaw-related subfamily, member 1 [Mus musculus (house mouse)])	12598601	Kv3.1a, Kv3.1b	2	1	no	Knockout of entire Kv3.1 gene results in deficit of full action potentials at 300 Hz stimulation. Overexpression of Kv3.1b and the addition of PMA produces a significant reduction of current, but has no effect with Kv3.1a overexpression. Kv3.1a and Kv3.1b are differentially modulated by protein kinase C.	no	mouse	mouse, Chinese hamster	no	knockout (non-isoform specific), overexpression	BH
	KCNIP2 (potassium voltage-gated channel interacting protein 2 [Homo sapiens (human)])	11287421	kChIP2.1, kChIP2.2	2	1	no	Overexpression of kChIP2.2 increases the current density of Kv4.2 channels in CHO cells. kChIP2.2 co-immunoprecipitates with Kv4.2.	NA	human	Chinese hamster	no	overexpression, protein interaction	JL
	KCNIP2 (potassium voltage-gated channel interacting protein 2 [Homo sapiens (human)])	11684073	isoform 1, isoform 2	2	2	yes	Overexpression of either isoform in Xenopus laevis affects the electrophysiological properties of coexpressed Kv4.3.	NA	human	human, African clawed frog	no	overexpression	JL	yes - same function
	KCNMA1 (potassium calcium-activated channel subfamily M alpha 1 [Homo sapiens (human)])	11401860	hSlo, hSlo+132	2	2	yes	Overexpression of either isoform results in large outward current (gating activity). hSlo+132 has a lower open-state probability.	NA	human	human	no	overexpression	JL	yes - same function
	KCNMA1 (potassium calcium-activated channel subfamily M alpha 1 [Homo sapiens (human)])	11244090	ZERO, STREX-1-containing variants	>2	>2	yes	PKA treatment increases channel open probability of ZERO but inhibits opening of STREX-1-containing variants.	NA	mouse	human	no	overexpression	SL	yes - distinct function
	KCNMA1 (potassium large conductance calcium-activated channel subfamily M alpha member 1 [Homo sapiens (human)])	20479001	hSlo, hSlo∆579-664	2	2	yes	The variant can form tetrameters with other isoforms but hSlo∆579-664-containing complexes are not expressed on the cell surface.	NA	human	human	no	protein interaction, subcellular localization	SL
	Kcnma1 (potassium large conductance calcium-activated channel subfamily M alpha member 1 [Mus musculus (house mouse)])	16306267	ZERO, IYF, STREX	3	3	yes	Patch clamping experiments demonstrate that all variants form functional calcium channels. Hypoxia inhibits the activity of STREX but not ZERO or IYF.	NA	mouse	human	no	overexpression	SL	yes - same function
	KCNMB3 (potassium large conductance calcium-activated channel, subfamily M, beta member 3 [Homo sapiens (human)])	18591419	beta3a, beta3b	2	2	yes	beta3a coexpression with alpha, but not beta3b, results in inactivating currents. beta3b causes leftward shifts in gating.	NA	mouse, human	African clawed frog	no	activity assay	JP
	Kcnq4 (potassium voltage-gated channel, subfamily Q, member 4 [Mus musculus (house mouse)])	17561493	Kcnq4_v1, Kcnq4_v2, Kcnq4_v3, Kcnq4_v4	4	4	yes	All isoforms localize to the plasma membrane and elicit a current when overexpressed in Chinese hamster cells.	NA	mouse	Chinese hamster	NA	NA	SL
	Kcnq4 (potassium voltage-gated channel, subfamily Q, member 4 [Mus musculus (house mouse)])	17292869	Kcnq4_v1, Kcnq4_v2, Kcnq4_v3, Kcnq4_v4	4	NA	NA	Paper investigates the relative expression levels of the isoforms at various developmental timepoints.	NA	mouse	mouse	yes	regulation of isoform expression, timecourse distribution	BH
Potentially Positive	KDM1A (lysine demethylase 1A [Homo sapiens (human)])	20164337	LSD1, LSD1-2a, LSD1-8a, LSD1-2a/8a	4	4	yes	Isoforms differ in tissue distribution and expression during neuronal development. Isoforms demonstrate similar catalytic activity and substrate specificity. Overexpression of each isoform decreases the expression of a reporter gene, with the effect size greatest for LSD1 and LSD1-2a. Knockdown of exon 8a-containing isoforms, but not isoforms without exon8a, impairs neurite growth.	NA	human	human	no	knockdown (1 isoform), knockdown (non-isoform-specific), overexpression, tissue distribution, protein interaction	SL
	KHDRBS1 (KH RNA binding domain containing, signal transduction associated 1 [Homo sapiens (human)])	27365047	NA	NA	NA	NA	Study is unrelated to alternative splicing.	NA	human	NA	NA	NA	JP
	KIF1B (kinesin family member 1B [Homo sapiens (human)])	19744141	KIF1Balpha, KIF1Bbeta1, KIF1Bbeta2, KIF1Bbeta3	4	>=3	yes	All isoforms demonstrate microtubule-dependent ATPase activity but isoforms with +6/+40 insertions have greater ATPase activity and are more mobile.	NA	human	fall armyworm	no	activity assay	SL
	KIF21A (kinesin family member 21A [Homo sapiens (human)])	22465342	Isoform 1-9	9	NA	NA	Isoforms differ in tissue distribution.	NA	human, mouse	human, mouse	yes	tissue distribution	JP
	KIF23 (kinesin family member 23 [Homo sapiens (human)])	26674738	V1, V2	2	NA	NA	V1 and V2 are expressed in malignant liver tissue but not healthy tissue. V1 primarily localizes to the nucleus and V2 to the cytoplasm. Hepatocellular carcinoma patients expressing V1 survive longer than patients who do not express V1.	NA	human	human	yes	subcellular localization, disease association	SL
	KITLG (KIT ligand [Homo sapiens (human)])	7530502	Sl-h220, Sl-h248	2	2	yes	Sl-h220 localizes to the cell membrane while Sl-h248 is secreted. Treatment of c-kit receptor-expressing cells with Sl-h220 leads to prolonged activation of tyrosine kinase activity compared to treatment with Sl-h248.	NA	human	human	no	overexpression, subcellular localization	SL	yes - same function
Potentially Positive	KLC1 (kinesin light chain 1 [Homo sapiens (human)])	24497505	KLC variant E	>=1	1	no	KLC1 variant E knockdown decreases amyloid beta production in neuroblastoma cells while overexpression increases it.	NA	human	human, mouse	no	knockdown (1 isoform), overexpression	SL
	KLF6 (Kruppel like factor 6 [Homo sapiens (human)])	22095588	KLF6-FL, KLF6-SV1	2	NA	NA	Steatosis is associated with a high KLF6-SV1/KLF6-FL ratio.	NA	human	human, mouse	yes	disease association	SL
Positive	KLF6 (Kruppel-like factor 6 [Homo sapiens (human)])	15994951	wtKLF6, SV1, SV2, SV3	4	2	yes	siRNA knockdown of wtKLF6 increases cell proliferation and has no effect on cell migration. In contrast, SV1 knockdown reduces proliferation and cell migration.	NA	human	human, mouse	no	knockdown (multiple isoform-specific)	SL
	KLF6 (Kruppel-like factor 6 [Homo sapiens (human)])	20801538	KLF6, SV1, SV2, SV3	4	1	no	SV2 is downregulated in hepatocellular carcinoma. SV2 overexpression in liver cancer cells decreases cell proliferation and increases the expression of p21 and pro-apoptotic proteins.	NA	human	human	no	overexpression	SL
Potentially Positive	KLRK1 (killer cell lectin like receptor K1 [Homo sapiens (human)])	25092887	NKG2D-FL, NKG2D-TR	2	2	yes	NKG2D-FL overexpression increases T cell cytotoxicity while NKG2D-TR overexpression decreases surface expression of NKG2D-FL and reduces cytotoxicity. NKG2D-TR knockdown increases T cell cytotoxic activity. Isoforms differ in their subcellular localization.	NA	human	human, African green monkey	no	knockdown (1 isoform), overexpression, subcellular localization	SL
	L1CAM (L1 cell adhesion molecule [Homo sapiens (human)])	11435440	L1, exon2-minus L1	2	2	yes	L1 is found in neurons, exon2-minus L1 is not. Exon2-minus L1 binds with lower affinity to L1, exon2-minus L1, and L1 interaction partners.	NA	human	mouse, African green monkey	no	overexpression	SL	no
Potentially Positive	LAMA3 (laminin subunit alpha 3 [Homo sapiens (human)])	19773554	LAMA3A, LAMA3B1/2, LAMA3LN1, LAMA3LN1hs, LAMA3LN2a/b, LAMA3LN2c	6	1	no	Isoforms differ in tissue distribution. LAMA3LN1 knockdown impairs cell adhesion and wound healing.	NA	human	human, mouse	no	knockdown (1 isoform)	SL
Potentially Positive	LAMA5 (laminin subunit alpha 5 [Homo sapiens (human)])	19773554	LAMA5, LAMA5LN1, LAMA5LN2	3	NA	NA	Isoforms differ in tissue distribution.	NA	human	human	yes	tissue distribution	SL
	LDB2 (LIM domain binding 2 [Homo sapiens (human)])	16815859	CLIM1, CLIM1b	2	NA	NA	Study identifies isoforms in human tissues but only investigates the function of non-human isoforms.	NA	human	human	NA	detection	SL
	Lef1 (lymphoid enhancer binding factor 1 [Mus musculus (house mouse)])	21444716	LEF1, LEF1*	>=2	NA	NA	Isoforms are differentially expressed across thymic development. Study investigates regulation of LEF1 splicing.	NA	mouse	human, mouse	yes	regulation of isoform expression, timecourse distribution	SL
	LHCGR (luteinizing hormone/choriogonadotropin receptor [Homo sapiens (human)])	17092637	hLHR, hLHR(exon 9)	2	2	yes	Immunoprecipitation indicates that hLHR complexes with hLHR(exon 9). Fractionation demonstrates that hLHR-hLHR(exon 9) complexes localize to the lysosome rather than the plasma membrane.	NA	human	human	no	protein interaction, subcellular localization	SL
	LIFR (leukemia inhibitory factor receptor [ Mus musculus (house mouse) ] )	9125195	HDR, HSDR14, HSDR16, HSDR17	4	2	yes	HDR localizes to the cell membrane while the variants are secreted. Overexpression of HDR and HSDR16 increases specific binding to human D-factor.	NA	human	human, African green monkey	no	overexpression, subcellular localization	SL	yes - same function
	LILRB1 (leukocyte immunoglobulin-like receptor subfamily B member 1 [Homo sapiens (human)])	19658091	LILRB1, sLILRB1	2	2	yes	Treatment of LILRB1-expressing cells with sLILRB1 decreases binding of cells to HLA-B*0702 pentamer dose-dependently.	NA	human	human	no	overexpression	SL	no
	LIM2 (lens intrinsic membrane protein 2 [Homo sapiens (human)])	12107413	NA	NA	NA	NA	Paper creates a cDNA library for the human lens, and identifies alternative splicing occurances in the LIM2 gene, but does not assess the function of any alternatively spliced isoforms.	NA	Human	NA	NA	NA	BH
Potentially Positive	LMNA (lamin A/C [Homo sapiens (human)])	24639560	lamin A, progerin, lamin C	3	1	no	Progerin is a disease-causing isoform that occurs when a mutation increases the usage of a natural splice donor site. Replacement of WT LMNA gene with gene that codes only for lamin C increases fat accumulation and extends the lifespan of mice.	NA	mouse	mouse	no	knockout (1 isoform)	SL
	LPIN1 (lipin 1 [Homo sapiens (human)])	20231281	LPIN1alpha, LPIN1beta, LPIN1gamma	3	3	yes	Kinetic analysis of bacterially-expressed purified enzymes demonstrates that the activity of the alpha isoform > activity of the beta isoform > activity of the gamma isoform.	NA	human	E. coli	no	activity assay	SL
	Lpin1 (lipin 1 [Mus musculus (house mouse)])	17158099	lipin-1A, lipin-1B	2	2	yes	Lysates from 1A- and 1B-transfectants both demonstrate increased phosphatidate phosphatase activity relative to control. Lipin-1B has greater substrate affinity but a lower Vmax than lipin-1A.	NA	mouse	human, mouse	no	activity assay	SL
Positive	Lpin1 (lipin 1 [Mus musculus (house mouse)])	16049017	lipin-alpha, lipin-beta	2	2	yes	Isoforms differ in subcellular localization and expression levels across adipocyte differentiation. Rescue of lipin-alpha increases the proliferation of adipocytes/expression of adipogenic genes on mutant background, while rescue of lipin-beta increases the size of lipid droplets in each adipocyte/expression of lipogenic genes.	NA	mouse	mouse	no	rescue (multiple isoform-specific)	SL
	Lpr8 (LDL receptor related protein 8 [Mus musculus (house mouse)])	11294845	ApoER2Delta4-6, ApoER2Delta4-6,8	2	NA	NA	Isoforms examined are not endogenously expressed.	NA	mouse	human	NA	NA	SL
Positive	Lrp8 (low density lipoprotein receptor-related protein 8, apolipoprotein e receptor [Mus musculus (house mouse)])	17174920	Ex19, deltaEx19	2	2	yes	Apoer2 knockout mice demonstrate accelerated age-dependent loss of corticospinal neurons. This phenotype is eliminated by rescue with Ex19 and reduced by rescue with deltaEx19.	NA	mouse	human, mouse	no	rescue (multiple isoform-specific)	SL
	Lrp8 (low density lipoprotein receptor-related protein 8, apolipoprotein e receptor [Mus musculus (house mouse)])	12426372	ApoER2delta4-6, ApoER2delta4-6,8-F	2	2	yes	ApoER2delta4-6 localizes to the cell membrane while the ApoER2delta4-6,8-F is secreted. Both isoforms bind Reelin. Treatment of mouse neurons with the secreted isoform reduces the binding of Reelin to the canonical isoform and Reelin-induced Dab1 phosphorylation.	NA	mouse	human, mouse	no	overexpression, subcellular localization	SL	no
	LST1 (leukocyte specific transcript 1 [Homo sapiens (human)])	16362817	NA	14	NA	NA	There is a higher proportion of membrane-bound variants in the blood of people with rheumatoid arthritis than controls. Isoform function is not tested.	NA	human	human	yes	disease association	SL
	MAD2L1 (Mad2 mitotic arrest deficient-like 1 [Homo sapiens (human)])	16214181	Mad2, Mad2beta	2	2	yes	Mad2beta is only expressed in drug-resistant gastric cancer cell lines. Mad2beta overexpression reduces the expression of Mad2 and suppresses drug responses.	NA	human	human	no	overexpression	SL	no
Positive	MADD (MAP kinase activating death domain [Homo sapiens (human)])	16682944	IG20pa, MADD, IG20-SV2 and DENN-SV	4	3	yes	Previous studies demonstrated that overexpression of IG20pa increases apoptosis and that overexpression of DENN-SV decreases apoptosis. Overexpression of MADD and IG20-SV2 has no effect. Knockdown of all isoforms increases spontaneous apoptosis, and rescue with MADD, but not DENN-SV, is sufficient to prevent spontaneous apoptosis. Combined knockdown of MADD and IG20pa increases caspase activation…	NA	human	human	no	knockdown (1 isoform), knockdown (non-isoform specific), rescue (multiple isoform-specific), overexpression	JP
	MAG (myelin associated glycoprotein [Homo sapiens (human)])	9495552	L-MAG, S-MAG	2	NA	NA	Isoforms differ in tissue distribution.	NA	human	human	yes	tissue distribution	JP
	MALAT1 (metastasis associated lung adenocarcinoma transcript 1 (non-protein coding) [Homo sapiens (human)])	20797886	NA	NA	NA	NA	MALAT1 regulates the cellular distribution and phosphorylation of splicing factors with functional consequences on the exon inclusion of several target genes.	NA	human	human	NA	NA	SL
	MAP2K1 (mitogen-activated protein kinase kinase 1 [Homo sapiens (human)])	8226933	MEK1, MEK3	2	2	yes	Purified MEK1 but not MEK3 phosphorylates ERK1 and ERK2. Both isoforms are phosphorylated in the presence of ERK1 or ERK2. Both isoforms co-immunoprecipitate with ERK1.	NA	human	mouse	no	activity assay	SL
	Mapk14 (mitogen-activated protein kinase 14 [Mus musculus (house mouse)])	25007355	NA	NA	NA	NA	Study does not investigate isoform function of any particular gene.	NA	mouse	E. coli	NA	NA	SL
Potentially Positive	MAPK3 (mitogen-activated protein kinase 3 [Homo sapiens (human)])	16533948	ERK1, ERK1c	2	2	yes	In HeLa cells, ERK1c overexpression increases Golgi fragmentation while ERK1c siRNA knockdown decreases it. Knockdown of ERK1, known to function in the MAP kinase transduction pathway, does not have these effects.	NA	human	human	no	knockdown (multiple isoform-specific)	SL
	Mapk3 (mitogen-activated protein kinase 3 [Mus musculus (house mouse)])	17393467	NA	NA	NA	NA	Study does not investigate isoform function of any particular gene.	NA	mouse	mouse, rat	NA	NA	SL
	Mapk8 (mitogen-activated protein kinase 8 [Mus musculus (house mouse)])	21554942	NA	NA	NA	NA	Study examines isozymes rather than spliceoforms of the gene.	NA	mouse, rat	mouse, rat	NA	NA	JP
	MAPKAP1 (mitogen-activated protein kinase associated protein 1 [Homo sapiens (human)])	16919458	mSin1.1, mSin1.2, mSin1.3, mSin1.4, mSin1.5	5	3	yes	Immunoprecipitation demonstrates that mSin1.1, mSin1.2, and mSin1.5 integrate into mTORC2 complexes. Insulin treatment increases the kinase activity of mSin1.1 and mSin1.2 but not mSin1.5 complexes.	NA	human	human	no	activity assay	SL
	MAPKAPK2 (mitogen-activated protein kinase-activated protein kinase 2 [Homo sapiens (human)])	15287722	MK2a, MK2b	2	1	yes	MK2a, but not MK2b, is found to interact and bind with P38alpha. Various other kinetic analysis were done on the MK2a-p28alpha complex.	NA	Human	Human	no	Binding Assay	BH
	MAPT (microtubule associated protein tau [Homo sapiens (human)])	15228591	6+, 6p, 6d	3	NA	NA	Study investigates tissue and subcellular distribution of 6- and 6d isoforms in normal and Alzheimer's disease tissues.	NA	human	human, African green monkey	yes	subcellular localization, tissue distribution	SL
	MAPT (microtubule associated protein tau [Homo sapiens (human)])	20930284	3R isoforms, 4R isoforms	6	2	yes	132 transcripts are differentially expressed between 3R and 4R transfectants, as determined by microarray.	NA	human	human	no	overexpression	SL	no
	MAPT (microtubule associated protein tau [Homo sapiens (human)])	28053030	3R, 4R	2	2	yes	3R is expressed in the developing brain while E3 and E4 are found in the adult brain. Increasing and decreasing the endogenous 3R:4R ratio both impair anterograde and retrograde axonal transport of APP vesicles, but their effects are different.	NA	human	human, mouse	no	overexpression	SL	no
	MAPT (microtubule associated protein tau [Homo sapiens (human)])	1420178	NA	NA	NA	NA	Paper investigates mRNA structure and splicing patterns of isoforms. Isoform function is not tested.	NA	human	NA	yes	regulation of isoform expression, structural characterization	JP
	MAPT (microtubule associated protein tau [Homo sapiens (human)])	7567473	NA	NA	NA	NA	Paper investigates regulation of isoform splicing. Isoform function is not tested.	NA	human	human, African green monkey	yes	regulation of isoform expression	JP
	MAPT (microtubule associated protein tau [Homo sapiens (human)])	7684835	NA	NA	NA	NA	Paper investigates potential exons of gene by exon trapping. Isoform function is not tested.	NA	human	African green monkey	NA	NA	JP
	MAPT (microtubule associated protein tau [Homo sapiens (human)])	9636220	isoform A, B, C, D, E, F	6	NA	NA	Patients with familial MSTD demonstrate increased production of four-repeat tau splice variant and reduced production of the three-repeat tau splice variant. However, the total soluble tau does not differ between familial MSTD and control brains.	Maybe (FTDP-17)	Human	Human	yes	Detection, Disease Association	CL
	MAPT (microtubule associated protein tau [Homo sapiens (human)])	9641683	10+tau, 10-tau	2	NA	NA	Mutation of the 5'-splice-site induces the splicing of exon 10 in vitro.	NA	Human	Human, In-vitro	yes	Regulation of isoform expression	CL
	MAPT (microtubule associated protein tau [Homo sapiens (human)])	9789048	0N3R, 1N3R, 2N3R, 0N4R, 1N4R, 2N4R	6	NA	NA	Paper investigates various Tau mutations which predominantly alter the binding affinity of the Tau proteins to microtubules. No functional Tau isoforms reported.	NA	Human	Human	yes	Detection	CL
	MAPT (microtubule associated protein tau [Homo sapiens (human)])	9836646	3R0N, 3R1N, 3R2N, 4R0N, 4R1N, 4R2N	6	NA	NA	Mutation N279K and intronic mutations promote the splicing of exon 10 which increases the 4R/3R ratio in the cerebellum. It was determined that some tau mutations can lead to changes in the protein binding affinity to microtubules and nucleation of mictoubules.	NA	Human	Human	yes	Detection	CL
	MAPT (microtubule associated protein tau [Homo sapiens (human)])	10412802	exon10, non-exon10	2	NA	NA	The N279K mutation like intronic mutations promotes the incorporation of exon 10 in Tau transcripts.	NA	Human	Human	yes	Regulation of isoform expression	CL
	MAPT (microtubule associated protein tau [Homo sapiens (human)])	11906000	exon 10-containing transcript, exon10-lacking transcript	2	NA	NA	Mutations N296N, N296, N296H, and +3 mutationsincrease the exon 10-containing/exon 10-lacking transcript ratio significantly suggesting that these mutations promote the incorporation of exon 10 in Tau transcripts.	NA	Human	Human	yes	Regulation of isoform expression	CL
	MAPT (microtubule associated protein tau [Homo sapiens (human)])	12000767	3R tau, 4R tau	2	NA	NA	Paper investigates changes in splicing pattern of Tau transcripts due to introductions of deletions and mutations in intron splicing silencer and intron splicing modulator.	NA	Human	Human	yes	Regulation of isoform expression	CL
	MAPT (microtubule associated protein tau [Homo sapiens (human)])	12649279	Tau3R, Tau4R	2	NA	NA	Paper investigates the effects of mutated and WT exonic splicing enhancer on the alternative splicing of Tau transcripts.	NA	Human	Human, In-vitro	yes	Regulation of isoform expression	CL
	MAPT (microtubule associated protein tau [Homo sapiens (human)])	15020716	3-repeat tau, 4-repeat tau	2	2	yes	Presence of 4-repeat tau demonstrates decrease in the shortening/growing rate and shortening/growing extent of microtubules, while 3-repeat tau presence at equal concentration depicts minimal changes. Increasing concentration of 3-repeat tau shows increased capability of 3-repeat tau to stabilize microtubules.	NA	Human	Human	no	Overexpression	CL	no
	MAPT (microtubule associated protein tau [Homo sapiens (human)])	15198676	E10+, E10-	2	NA	NA	Alternative splicing of the tau transcripts (E10+, E10-) is regulated by cis elements found in the introns and exons of the tau gene. Disruption of the cis-elements through mutations or deletions can promote the production of one isoform. SRp20 is discovered to induce the exclusion of exon 10.	NA	Human	Human	yes	Regulation of isoform expression	CL
	MAPT (microtubule associated protein tau [Homo sapiens (human)])	15228591	canonical tau, tau 6d	2	NA	NA	Like canonical tau, tau 6d localizes in brain and skeletal muscles. In neuronal cells, tau 6d is concentrated in the cell bodies and the proximal regions of the axons. In Alzheimer's disease brains, the distribution of tau 6d does not differ from the control brain. Tau 6d cannot bind to microtubules.	NA	Human	Human, Monkey	yes	Overexpression, Tissue distribution, Subcellular localization	CL
	MAPT (microtubule associated protein tau [Homo sapiens (human)])	15671021	3RS, 4RS, 3RM, 4RM, 3RL, 3RM	6	6	yes	Inclusion or exclusion of exon 2 or 3 does not affect microtubule (MT) growth rate but inclusion or exclusion of exon 10 has opposite effects on the MT growth rate under low tau:MT conditions. The growth rate of MT is tau-dosage dependent.	NA	Human	Human	no	Overexpression	CL	no
	MAPT (microtubule associated protein tau [Homo sapiens (human)])	15950767	Tau3R, Tau4R	2	NA	NA	Expression of Tau4R is significantly higher relative to Tau3R in FTDP-17 cases, but no difference in Tau4R/Tau3R was observed in Alzheimer's disease and Pick's disease brains.	NA	Human	Human	yes	Detection	CL
	MAPT (microtubule associated protein tau [Homo sapiens (human)])	16115884	3R-tau, 4R-tau	2	NA	NA	4R-tau (inclusion of exon 10) displays a lower binding affinity to Fyn than that of 3R-tau (exclusion of exon 10) in vitro. FTDP-17 missense mutations and PHF1 mutations significantly increase binding affinity of 4R-tau to Fyn.	NA	Human	Human, In-vitro	yes	Binding assay	CL
	MAPT (microtubule associated protein tau [Homo sapiens (human)])	16371011	3R, 4R	2	NA	NA	Detection of 4R isoform shows increased abundance level in Alzheimer's Disease brains compared to normal brains	NA	Human	Human	yes	Detection	CL
	MAPT (microtubule associated protein tau [Homo sapiens (human)])	16487687	6c, 6d, 6p, 6-	4	NA	NA	Splicing pattern of exon 6 is altered in brains but not muscles of patients affected by myotonic dystrophy of type1 (DM1): decreased inclusion of 6c and increased inclusion of 6d. Co-expression of exon6 and splicing factors involved in DM1 confirms that the two splicing factors investigated (CELF and MBNL1) affect the balance of exon6 spliced variants.	NA	Human	Human, Monkey	yes	Overexpression, Regulation of isoform expression, Tissue distribution	CL
	MAPT (microtubule associated protein tau [Homo sapiens (human)])	16777844	Ex10+, Ex10-	2	NA	NA	Paper focuses on the identification of splicing regulators that modulate the alternative splicing of the Tau gene.	NA	Human	Human	yes	Regulation of isoform expression	CL
	MAPT (microtubule associated protein tau [Homo sapiens (human)])	16943417	exon10+, exon10-	2	NA	NA	Paper identifies a splicing regulator of the tau gene, SRp54 and discusses the functional role of SRp54 in the alternative splicing of the tau gene.	NA	Human	Human	yes	Regulation of isoform expression	CL
	MAPT (microtubule associated protein tau [Homo sapiens (human)])	17661153	3R tau, 4R tau	2	NA	NA	No significant difference was observed in the 4R/3R tau ratio of control and frontotemporal lobar degeneration affected brains. However, significantly increased 4R/3R tau ratio was observed in H1/H1 genotype carriers.	NA	Human	Human	yes	Detection	CL
	MAPT (microtubule associated protein tau [Homo sapiens (human)])	17721707	3R tau, 4R tau	2	NA	NA	Brains affected by frontotemporal lobar degeneration (FTLD) and progressive supranuclear palsy show elevated levels of 4R/3R ratio compared to the controls. Total tau protein levels is observed to decrease in FTLD and Alzheimer's patients.	NA	Human	Human	yes	Detection	CL
	MAPT (microtubule associated protein tau [Homo sapiens (human)])	17727636	3R/0N, 3R/1N, 3R/2N, 4R/0N, 4R/1N, 4R/2N	6	NA	NA	4R/0N isoform increases in brains affected by Alzheimer's Disease (AD), while 3R/2N and 3R/1N isoforms decrease compared to the controls. In summary, AD brains demonstrate upregulation of exon 10 inclusion and exon 2 inclusion.	NA	Human	Human	yes	Detection	CL
	MAPT (microtubule associated protein tau [Homo sapiens (human)])	18495933	3R0N, 3R1N, 3R2N, 4R0N, 4R1N, 4R2N	6	NA	NA	Paper investigates the molecular structure properties of tau isoforms to explain its function in facilitating microtubule assembly.	NA	Human	In-vitro	yes	Protein interaction	CL
	MAPT (microtubule associated protein tau [Homo sapiens (human)])	18658135	3R-tau, 4R-tau	2	NA	NA	Paper demonstrates Dyrk1A, a kinase is involved in the regulation of tau exon 10 splicing.	NA	Human	Human	yes	Regulation of isoform expression	CL
	MAPT (microtubule associated protein tau [Homo sapiens (human)])	18925637	3R tau, 4R tau	2	NA	NA	Paper compared the intracellular and tissue distribtution of human/mouse tau isoforms in new-born and adult transgenic mice models.	NA	Human	Mouse	yes	Detection	CL
	MAPT (microtubule-associated protein tau [Homo sapiens (human)])	15671021	3RS, 3RM, 3RL, 4RS, 4RM, 4RL	6	6	yes	At low tau:tubulin ratios, in vitro treatment of microtubules with 4R isoforms increases growth rate while treatment with 3R isoforms decreases it.	NA	human	E. coli	no	overexpression	SL	yes - distinct function
	MAPT (microtubule-associated protein tau [Homo sapiens (human)])	16115884	3RS, 4RS	2	2	yes	Fyn SH3 binds with greater affinity to purified 3RS than to 4RS.	NA	human	mouse	no	protein interaction	SL
	MAPT (microtubule-associated protein tau [Homo sapiens (human)])	19919107	3RS, 3RM, 3RL, 4RS, 4RM, 4RL, 6D, 6P	8	3	yes	Polymerization of purified 4RL is inhibited by the presence of 6P or 6D. 6P and 6D do not polymerize under conditions sufficient for 4RL polymerization.	NA	human	E. coli	no	activity assay	SL
	MBD3L4	15057824	NA	NA	NA	NA	DNA sequence and Biology of Human chromosome 19. No function of isoforms is assessed in this paper.	NA	Human	NA	NA	NA	BH
Potentially Positive	MCL1 (MCL1, BCL2 family apoptosis regulator [Homo sapiens (human)])	22873792	Mcl-1L, Mcl-1S, Mcl-1ES	3	1	no	Mcl-1L knockdown induces apoptosis and reduces cell survival.	NA	human	human	no	knockdown (1 isoform)	SL
Potentially Positive	MCL1 (MCL1, BCL2 family apoptosis regulator [Homo sapiens (human)])	25409302	Mcl-1L, Mcl-1S, Mcl-1ES	3	1	NA	MCL-1L is upregulated in oral cancer tissue. MCL-1L expression in oral cancer tissue correlates with poor survival. MCL-1L knockdown induces cell death.	NA	human	human	no	knockdown (1 isoform)	SL
	MCL1 (MCL1, BCL2 family apoptosis regulator [Homo sapiens (human)])	10837489	MCL-1L, MCL-1S	2	2	yes	Yeast two-hybrid assays show that MCL-1L interacts with diverse proapoptotic BCL-2-related proteins, while MCL-1S only dimerizes with MCL-1L. Overexpression of MCL-1S increases apoptosis. Overexpression of MCL-1L antagonizes MCL-1S-induced apoptosis.	NA	human	yeast, Chinese hamster	no	overexpression, protein interaction	JP	yes - distinct function
	MDM2 (MDM2 proto-oncogene [Homo sapiens (human)])	11351297	MDM2 FL, MDM2 B, C, F, G, H	6	NA	NA	FL and G isoforms, but not the F isoform, bind to p53.	NA	human	E. coli	NA	protein interaction	JP
	MDM2 (MDM2 proto-oncogene [Homo sapiens (human)])	11839577	NA	NA	NA	NA	Isoform function is not tested.	NA	human	human	NA	NA	JP
	MDM2 (MDM2 proto-oncogene [Homo sapiens (human)])	16331255	HDM-FL, A, -B, -C, -D, HDM2-HL1, HDM2-HL2	7	4	yes	Overexpression of HDM2-FL and HDM2-HL2, but not HDM2-A, decreases reporter gene expression. Overexpression of HDM2-A and -B reduces BJ cells proliferation and decreases the number of cells in S and G2/M phase.	NA	human	human, mouse	NA	overexpression	JP	yes - same function
	MDM2 (MDM2 proto-oncogene [Homo sapiens (human)])	24986024	full-length hdm2, hdm2alt1	4	NA	NA	Paper investigates regulation of splice isoform expression. Isoform function is not tested.	NA	human	human	NA	regulation of isoform expression	JP
	MDM2 (MDM2 proto-oncogene [Homo sapiens (human)])	10681559	p90(MDM2), p76(MDM2)	2	2	yes	Overexpression of p76MDM2 antagonizes the ability of p90MDM2 to stimulate the degradation of p53 and leads to an increase in the levels and activity of p53.	NA	human	human, mouse	no	overexpression	JP	no
	MDM2 (MDM2 proto-oncogene [Homo sapiens (human)])	12874296	Hdmx, Hdmx-A, Hdmx-D	3	2	NA	Immunoprecipitation shows that Hdmx and Hdmx-A, but not Hdmx-D, can associate with p53 and inhibit p53-mediated transcription.	NA	human	human	yes	protein interaction	JP
	Mdm2 (MDM2 proto-oncogene [Mus musculus (house mouse)])	28166445	full-length Mdm2, Mdm2-A, Mdm2-B	3	2	yes	Ubiquitination assay shows that Mdm2-A and Mdm2-B act as E3 ligase for the ubiquitination of Mdm2, Mdm4, p53.	NA	mouse	human, mouse	no	activity assay	JP
	Mdm2 (transformed mouse 3T3 cell double minute 2 [Mus musculus (house mouse)])	20019182	Mdm2, Mdm2 exon3 deletion	2	NA	NA	Paper does not investigate function of isoforms and only mentions that the Mdm2 exon3 deletion isoform is expressed in RMS samples but not in healthy controls.	maybe (rhabdomyosarcoma)	human, mouse	human, mouse	NA	disease association	JP
	MDM4 (MDM4, p53 regulator [Homo sapiens (human)])	22700878	HDMX-FL, HDMX-S	2	NA	NA	Paper Investigates HDMX-S/HDMX-FL ratio as potential prognostic marker for osteosarcoma progression.	maybe (osteosarcoma)	human	human	yes	disease association	JP
	MDM4 (MDM4, p53 regulator [Homo sapiens (human)])	24127580	full-length MDMX, MDMX-S	2	2	yes	MDMX-S binds p53 with twice the affinity of full-length MDMX.	NA	human	E. coli	yes	protein interaction	JP
	MDM4 (MDM4, p53 regulator [Homo sapiens (human)])	12107410	NA	NA	NA	NA	Paper does not investigate isoform function of any particular gene	NA	human	human	NA	NA	JP
	MDM4 (MDM4, p53 regulator [Homo sapiens (human)])	15906355	HDMX-FL, HDMX-S	2	NA	NA	HDMX-S is overexpressed in soft-tissue sarcomas (STS). Authors mention overexpression of HDMX-S as a prognostic marker for STS	maybe (associated with STS)	human	human	yes	tissue distribution	JP
Potentially Positive	MDM4 (MDM4, p53 regulator [Homo sapiens (human)])	16266988	HDMX, HDMX211	2	1	NA	HDMX211 binds to HDM2 as determined by co-immunoprecipitation. Overexpression of HDMX211 increases colony formation. Knockdown of HDMX211 reduces cell survival and proliferation.	maybe (associated with tumorigenesis)	human	human	no	knockdown (1 isoform), overexpression, protein interaction	JP
	MDM4 (MDM4, p53 regulator [Homo sapiens (human)])	23994448	full length MDM4, MFM4-S, MDM4-A, MDM5-B	4	NA	NA	First report of novel MDM4-B isoform.	NA	human	human	yes	detection	JP
	MDM4 (MDM4, p53 regulator [Homo sapiens (human)])	24018792	MDMX, MDMX-S	2	2	yes	Isoforms differ in tissue distribution. MDMX-S has higher binding affinity to Nutlin-3A than MDMX	NA	human	human	no	protein interaction, tissue distribution	JP
	MDM4 (MDM4, p53 regulator [Homo sapiens (human)])	24027430	full-length MDM4, MDM4-ALT1, MDM4-ALT2	3	1	NA	Overexpression of MDM4-ALT2 increases anchorage-independent cell-growth in soft agar assays	maybe (MDM4-ALT2 associated with RMS)	human	human	no	overexpression	JP
	MDM4 (MDM4, p53 regulator [Homo sapiens (human)])	25105592	full-length MDMX, MDMX-ALT2	2	1	NA	MDM-ALT2 dimerizes with MDM2 and full-length MDMX. Overexpression of MDMX-ALT2 increases p53 protein levels	NA	human	human	no	overexpression, protein interaction	JP
	MDM4 (MDM4, p53 regulator [Homo sapiens (human)])	25659040	hMDMX-FL, hMDMX-p60	2	2	yes	Both isoforms bind to hMDM2 with hMDMX-p60 showing a higher binding affinity to hMDM2 than hMDMX-FL. Overexpression of hMDMX-p60 decreases hMDM2-mediated hMDMX-FL degradation.	no	human	human	no	overexpression, protein interaction	JP	no
	MECOM (MDS1 and EVI1 complex locus [Homo sapiens (human)])	23517670	MDS1/EVI1, EVI1, EVI1-Del190-515 ( = EV1s), EVI1-Del427-515	4	3	yes	EV1s and EVI1-Del427-515 may be disease-causing, although EV1s is lowly expressed in normal tissues. All isoforms localize to the nucleus, although deletion variants accumulate around nuclear speckles. Overexpression of EVI1 or EVI1-Del427-515 decreases PAI-1 promotor activity while overexpression of EVI1s increases it.	NA	human	human	no	overexpression, subcellular localization	SL	yes - distinct function
Positive	Mecp2 (methyl CpG binding protein 2 [Mus musculus (house mouse)])	21829232	MeCP2-e1, MeCP2-e2	2	2	yes	Mecp2 null mice exhibit an early death phenotype. Transgenic rescue with MeCP2-e1 or MeCP2-e2 alone rescues the early death phenotype. MeCP2-e1 rescue significantly restores hindpaw clasping and motor control. MeCP2-e2 rescue only partially restores hindlimb clasping and motor abnormalities.	NA	mouse	mouse	no	rescue (multiple isoform-specific)	JP
	MEF2C (myocyte enhancer factor 2C [Homo sapiens (human)])	15834131	alpha1, alpha1.beta, alpha2, alpha2.beta, alpha1.gamma, alpha1.beta.gamma, alpha2.gamma, alpha2.beta.gamma	8	>=4	yes	Different isoforms are enriched in different tissues at different developmental timepoints. Cells transfected with beta+ isoforms demonstrate higher reporter gene expression than cells transfected with beta- isoforms.	NA	human	human, mouse, African green monkey	no	overexpression	SL	yes - same function
	MET (met proto-oncogene [Homo sapiens (human)])	18628476	Met, Met-934	2	2	yes	Overexpression of IgG Fc-fused Met-934 in human cancer cells inhibits the phosphorylation of Met-WT, cell proliferation, and cell motility.	NA	human	human, dog	no	overexpression	SL	no
	Met (met proto-oncogene [Mus musculus (house mouse)])	17079873	Met-WT, Met-SM	2	1	NA	Mice injected with Met-SM- but not Met-WT-transfected cancer cells develop tumors. Compared to Met-WT, the ubiquitination of Met-SM is delayed after HGF stimulation.	NA	mouse	mouse	no	overexpression	SL
	MGAT5B (mannosyl (alpha-1,6-)-glycoprotein beta-1,6-N-acetyl-glucosaminyltransferase, isozyme B [Homo sapiens (human)])	14623122	GnT-VB(+)6bp, GnT-VB	2	2	yes	Both isoforms are listed under the same alias on NCBI-gene, but the paper investigates GnT-VB and its spliced isoform with a +6bp insertion. Activity assays show the +6 bp isoform has a decreased enzyamatic activity compared to the canonical isoform. Isoforms differ in their tissue distribution	NA	Human	Monkey	no	Activity Assay, Tissue Distribution	BH
	MIIP (migration and invasion inhibitory protein [Homo sapiens (human)])	15867349	IIp34, IIp45S	2	1	no	IIp45S is only expressed in cancer cells, where it is rapidly ubiquinated and degraded.	NA	human	human	no	regulation of isoform expression	SL
	MITF (microphthalmia-associated transcription factor [Homo sapiens (human)])	16162175	(+)MITF, (-)MITF	>=2	1	no	Transfection of human cancer cells with (+)MITF but not (-)MITF inhibits DNA synthesis/cell proliferation.	NA	human	human	no	overexpression	SL
	MLC1 (MCL1, BCL2 family apoptosis regulator [Homo sapiens (human)])	10837489	MCL-1L, MCL-1S	2	2	yes	Overexpression of MCL-1S induces apoptosis. MCL-1S action is antagonized by MCL-1L.	NA	human	yeast, Chinese hamster	no	overexpression	JP	yes - distinct function
	Mmel1 (membrane metalloendopeptidase like 1 [Mus musculus (house mouse)])	11342542	SEP, SEPdelta	2	NA	NA	SEPdelta localizes to the ER while SEP is secreted.	NA	mouse	Chinese hamster	yes	subcellular localization	SL
Potentially Positive	MMS19 (MMS19 homolog, cytosolic iron-sulfur assembly component [Homo sapiens (human))	16797255	FL, DeltaA, Deltab1, DeltaADeltab1, Deltab1DeltaC, DeltaC, DeltaHEAT	7	4	yes	Rescue using human FL isoform in yeast mms19 deletion mutant rescues UV radiation-sensitivity and thermosensitivity, but not methionine auxotrophy. DeltaA or DeltaADeltab1, but not Deltab 1, rescue restores UV radiation-sensitivity in the mms19 null mutant. DeltaADeltab1 or Deltab1, but not DeltaA, rescue restores thermosensitive growth.	NA	human	human, yeast	no	rescue (multiple isoform-specific)	JP
	Mobp (myelin-associated oligodendrocyte basic protein [Mus musculus (house mouse)])	15625715	MOBP81A, MOBP155, MOBP155	6	NA	NA	Study investigates structure, subcellular localization, and developmental expression of isoforms. Isoform function is not tested.	NA	mouse	mouse, African green monkey	yes	subcellular localization	SL
	MOG (myelin oligodendrocyte glycoprotein [Homo sapiens (human)])	17573820	25.6, 25.1, 21.0, 22.7, 20.5, 16.3 alpha 4, 16.3 beta 4	7	NA	NA	Study investigates tissue distribution and subcellular localization of isoforms. Isoform function is not tested.	NA	human	human	no	subcellular localization, tissue distribution	SL
	MPRIP (myosin phosphatase Rho interacting protein [Homo sapiens (human)])	22427994	+e9 , -e9	2	NA	NA	Alternative isoform is enriched in the brains of people with muscular dystrophy and in MBNL1-knockout mice (a muscular dystrophy model).	NA	human, mouse	human, mouse	yes	disease association	SL
	MRVI1 (murine retrovirus integration site 1 homolog [Homo sapiens (human)])	21865585	IRAG exon 1a, 1b, 1c, 1d, IRAGalpha, beta, gamma, delta, epsilon, zeta, eta	11	4	yes	Overexpression of IRAGalpha reduces bradykinin-induced calcium transients. Overexpression of IRAGgamma, delta, and zeta increases calcium transients.	NA	human	human, African green monkey	NA	overexpression	JP	yes - distinct function
Potentially Positive	Msi2 (musashi RNA-binding protein 2 [Mus musculus (house mouse)])	22496868	isoform 1, isoform 2	2	1	NA	Knockdown of both isoforms or isoform 1 alone increases morphological differentiation of ESCs. Knockdown of both isoforms followed by rescue of either isoform alone does not reduce ESC differentiation.	NA	mouse	human, mouse	no	knockdown (1 isoform), knockdown (non-isoform-specific), rescue (multiple isoform-specific)	JP
	MST1R (macrophage stimulating 1 receptor [Homo sapiens (human)])	15878878	RON, RONdelta6	2	2	yes	Overexpression of either RON or RONdelta160 increases the expression of several other genes.	NA	human	mouse	no	overexpression	SL	yes - same function
	MST1R (macrophage stimulating 1 receptor [Homo sapiens (human)])	16166096	NA	NA	NA	NA	Study compares murine RON to human RON without comparing function of isoforms within a single species.	NA	human, mouse	human, mouse	NA	NA	SL
Positive	MST1R (macrophage stimulating 1 receptor [Homo sapiens (human)])	16364913	Ron, deltaRon	2	2	yes	deltaRon, the constitutively active form of Ron, is rarely expressed in normal tissues but is highly expressed in cancer tissues. Knockdown of either Ron or deltaRon decreases cell migration in cells overexpressing SRSF1.	NA	human	human	no	knockdown (multiple isoform-specific)	SL
	MST1R (macrophage stimulating 1 receptor [Homo sapiens (human)])	25220236	Ron, Rondelta65	>2	NA	NA	SRSF2 knockdown reduces exon 10/11 inclusion while SRSF2 overexpression promotes exon 11 inclusion.	NA	human	human	yes	regulation of isoform expression	SL
	MTHFD1L (methylenetetrahydrofolate dehydrogenase (NADP + dependent) 1-like [Homo sapiens (human)])	18996079	MTHFD1L, SI	2	NA	NA	Purified SI is not enzymatically active.	NA	human	rat, Chinese hamster	no	activity assay	SL
	MUC1 (mucin 1 cell surface associated [Homo sapiens (human)])	15623537	MUC1, MUC1/X, MUC1/Y, MUC1/ZD	4	NA	NA	Study investigates the structure and distribution of MUC1/ZD but does not test isoform function.	NA	human	mouse	no	structural characterization	SL
	MYB (MYB proto-oncogene, transcription factor [Homo sapiens (human)])	18195038	c-Myb, 8A, 9A, 9B, 10A, 13A, 14A	>=7	>=7	yes	Alternative exons are differentially expressed across different cell lines and throughout hematopoietic differentiation. Overexpression of each isoform increases the transcription of several endogenous reporter genes, with c-Myb, 8A, 9A, 10A, and 13A transfectants each demonstrating a slightly different transcriptional profile.	NA	human	human	no	overexpression	SL	yes - same function
Positive	Myh10 (myosin heavy chain 10 non-muscle) Mus musculus	16481398	B1, B2	2	2	yes	B1 knockout mice demonstrate abnormal facial neuron migration while B2 knockout mice demonstrate abnormal cerebellar Purkinje cell development and impaired motor coordination.	NA	mouse	mouse	no	knockdown (multiple isoform-specific)	SL
	MYLK (myosin light chain kinase [Homo sapiens (human)])	11113114	MLCK, EC-MLCK-1, EC-MLCK-2	3	3	yes	In vitro kinase assay demonstrates that all 3 isoforms have kinase activity.	NA	human, rabbit	human, rabbit	no	activity assay	JL
Potentially Positive	MYLK (myosin light chain kinase [Homo sapiens (human)])	15507455	short MLCK, telokin, long MLCK isoform 1 (MLCK1), long MLCK isoform 2 (MLCK2), long MLCK isoform 3, long MLCK isoform 4, long MLCK isoform 5	>=7	1	no	MLCK1 and MLCK2 are differentially expressed in enterocytes during differentiation. MLCK1 localizes to the villus tip while MLCK2 is uniformly distributed across the length of enterocytes. MLCK1 knockdown decreases tight junction permeability.	NA	human	human	no	knockdown (1 isoform), subcellular distribution, timecourse distribution	SL
	MYO5A (myosin VA (heavy chain 12 myoxin) [Mus musculus (house mouse)])	16981716	br, mc, mc_deltaD, mc_deltaF, br_deltaKETN, br_deltaB, mc+B	7	>=3	yes	Exon B-containing isoforms co-immunoprecipitate with DYNLL2.	NA	mouse	fall armyworm	no	protein interaction	SL
	MYO5A (myosin VA [Homo sapiens (human)])	17029413	NA	6	NA	NA	DLC2 only colocalizes and co-immunoprecipates with myoVa constructs containing exon B. However, the assays were performed using artificial constructs with/without exon B, and it is not clear whether they correspond to actual isoforms endogenous to mouse.	NA	human	mouse	NA	protein interaction	SL
	MYO6 (myosin VI [Homo sapiens (human)])	15355515	HM6FL+LI, HM6FL-LI, HM6Tail+LI, HM6Tail-LI	4	NA	NA	All splice isoforms of MYO6 localize to uncoated endocytic vesicles in ARPE-19 cells. MYO6 can be re-routed from uncoated to clathrin-coated vesicles if Dab2 is in sufficiently high concentrations. Isoform function is not tested.	NA	human	human	yes	subcellular localization	BH
	MYO6 (myosin VI [Homo sapiens (human)])	28193860	full length (isoform 1)	1	NA	NA	Optogenetic activation of full-length MYO6 stalls peroxisome movement and promotes actin movement in an in vitro gliding filament assay.	NA	human	human	yes	activity assay	BH
	MYO6 (myosin VI [Homo sapiens (human)])	26950368	isoform 1, 2, 3	3	2	yes	MYO6 knockdown in ovarian cancer cell lines that selectively express isoform 2 inhibits migration in vivo. Isoforms 1 and 3 have almost identical binding partners, whereas isoform 2 has different binding partners. Endogenous clathrin immunoprecipitates with isoform 1, but not isoform 2.	yes	human	human	no	knockdown (non-isoform specific), protein interaction	BH
	Myo6 (myosin VI [Rattus norvegicus (Norway rat)])	11447109	large insert, small insert, no insert	3	NA	NA	Large insert isoform is differentially expressed in polarized and unpolarized cells and localizes to clathrin-coated vesicles.	NA	human, rat, chicken	human, rat	yes	subcellular localization	BH
Potentially Positive	N6amt1 (N-6 adenine-specific DNA methyltransferase 1 (putative) [Mus musculus (house mouse)])	19116772	mHemk1, mHemk2	2	1	NA	Knockdown of mHemk1 decreases cell proliferation. Overexpression of mHemk1 has no effect on cell proliferation.	NA	mouse	mouse, African green monkey	NA	knockdown (1 isoform)	JP
	NAIP (NLR family apoptosis inhibitory protein [Homo sapiens (human)])	19488400	NAIP-full, NAIP-Jb, NAIP-Sg	>3	NA	NA	Study examines structure, regulation, and distribution of isoforms but not function.	NA	human	human	yes	tissue distribution	SL
	NBN (nibrin [Homo sapiens (human)])	18593981	NA	NA	NA	NA	Study examines mutations associated with the Nijmegen breakage syndrome gene in medulloblastomas. It does not look at endogenous isoforms of the gene.	NA	human	human	NA	disease association	JP
	Ncam1 (neural cell adhesion molecule 1 [Mus musculus (house mouse)])	15884017	NCAM-VASE+, NCAM-VASE-	2	NA	NA	Both isoforms are upregulated in the aged dorsal hippocampus. Latency in the Morris water maze correlates with NCAM-VASE+ levels in the dorsal hippocampus.	NA	mouse	mouse	no	NA	SL
	NCOA1 (nuclear receptor coactivator 1 [Homo sapiens (human)])	15564339	SRC-1a, SRC-1e	>=2	2	yes	SRC1-a overexpression in monkey cells upregulates TAT-1-controlled target genes, while SRC-1e overexpression upregulates TAT-1 and TAT-3-controlled target genes.	NA	human	human, African green monkey	no	overexpression	SL	yes - distinct function
	NCOR2 (nuclear receptor corepressor 2 [Homo sapiens (human)])	15632172	SMRT-alpha, SMRT-tau	2	2	yes	Purified SMRT-alpha binds with greater affinity to multiple DNA-protein complexes than purified SMRT-tau.	NA	human	mouse, African green monkey	NA	activity assay	SL
	NCR2 (natural cytotoxicity triggering receptor 2 [Homo sapiens (human)])	26666685	NA	NA	NA	NA	Study examines isozymes rather than spliceoforms of the gene.	NA	human	NA	NA	NA	JP
	NCR3 (natural cytotoxicity triggering receptor 3 [Homo sapiens (human)])	21552268	NKp30a, NKp30b, NKp30c	3	2	yes	Overexpression of NKp30a or NKp30b, but not NKp30c, increases IFN-gamma levels. Isoform distribution is prognostic for gastrointestinal tumors.	NA	human	human	no	overexpression, disease association	JP	yes - same function
Potentially Positive	NEAT1 (nuclear paraspeckle assembly transcript 1 (non-protein coding) [Homo sapiens (human)])	28325845	NEAT1_1, NEAT1_2	2	1	no	Knockout of NEAT1 gene results in loss of paraspeckles localization. Knockout of NEAT1_2 also results in loss of paraspeckles localization. Overexpression of NEAT1_2 increases paraspeckle number and size.	NA	human	human	no	knockout (non-isoform-specific), knockout (1 isoform), overexpression	JP
Positive	Nf1 (neurofibromin 1 [Mus musculus (house mouse)]	24710274	type 1, type2	2	2	yes	Mouse cell line is Cre-loxed to be homozygous for Nf1 mutations that permit the expression of only type 1 (delta23a) or only type 2 (+23a). Type 2 cells have greater Ras activity than WT while type 1 cells have less Ras activity.	NA	mouse	mouse	no	knockout (multiple isoform-specific)	SL
	NF2 (neurofibromin 2 [Homo sapiens (human)])	11432873	sch-1, sch-2	2	1	no	Sch-1, but not sch-2, co-immunoprecipitates with syntenin and suppresses tumor cell growth when overexpressed. Syntenin knockdown changes the localization of Sch-1 and weakens cell adhesion.	NA	human	human, yeast	no	overexpression	SL
	NFATC1 (nuclear factor of activated T-cells 1 [Homo sapiens (human)])	10358178	NF-ATc/A, NF-ATc/B, NF-ATc/C	3	3	yes	Overexpression of each isoform increases the transcription of reporter genes (effect size A >= C > B).	NA	human	human	no	overexpression	SL	yes - same function
	NFATC1 (nuclear factor of activated T-cells 1 [Homo sapiens (human)])	28235034	alpha	6	1	no	DYRK1A overexpression increases the translocation of NFATC1alpha to the nucleus. Paper cites another study which found that NFATC1alpha has oncogenic activity.	NA	human	human	yes	overexpression, subcellular localization	SL
	NFATC3 (nuclear factor of activated T-cells 3 [Homo sapiens (human)])	9759864	NFATx1, NFATx2, NFATx3, NFATx4	4	4	yes	Isoforms differ in their tissue distribution. Overexpression of each isoform increases the expression of a reporter gene, but the effect is much greater with NFATx1.	NA	human	human	no	overexpression, tissue distribution	SL	yes - same function
	NFfkb1 (nuclear factor kappa B subunit 1 [Mus musculus (house mouse)])	8183915	IkBgamma-WT, IkBgamma-1, IkBgamma-2	3	3	yes	Overexpression of WT isoform, isoform 1, or isoform 2 decreases the expression of a reporter gene (effect size WT > isoform 1 > isoform 2). Wt localizes to the nucleus while isoform 1 is found in the cytoplasm/nucleus and isoform 2 in the nucleus only.	NA	mouse	African green monkey	no	overexpression, subcellular localization	SL	yes - same function
	Nfia (nuclear factor I A [Mus musculus (house mouse)])	11564870	NA	NA	NA	NA	Study examines isozymes rather than spliceoforms of the gene.	NA	mouse	NA	no	NA	SL
	NFIX (nuclear factor I X [Homo sapiens (human)])	21189253	NFI-X1, NFI-X2, NFI-X3	3	2	yes	Overexpression of NFI-X1 or NFI-X3 regulates the transcriptional activity of different promoters.	NA	human	human	no	overexpression	SL	yes - distinct function
	Nfkbiz (nuclear factor of kappa light polypeptide gene enhancer in B-cells inhibitor zeta [Mus musculus (house mouse)])	15618216	IKB-zeta(L), IKB-zeta(S), IKB-zeta(D)	2	2	yes	Overexpression of the L but not the D isoform increases the transcription of a reporter gene. Overexpression of both the L and D isoform inhibits NF-kB signalling. Overexpression of the L and S, but not the D, isoforms increases LPS-induced IL-6 production.	NA	mouse	human, mouse, African green monkey	no	overexpression	SL	yes - same function
Potentially Positive	Ngfr (nerve growth factor receptor (TNFR superfamily, member 16) [Mus musculus (house mouse)])	11923404	p75NTR, s-p75NTR	2	2	Yes	null p75exonIV mutation abolishes p75NTR and s-p75NTR expression and results in 28% neuronal increase. Null p75exonIII mutation abolishes only p75NTR expression and results in 13% neuronal increase.	NA	mouse	mouse	no	knockout (1 isoform), knockout (isoform-non-specific)	JP
Potentially Positive	Ngfr (nerve growth factor receptor [Mus musculus (house mouse)])	11559852	FL-p75(NTR), s-p75(NTR)	2	2	yes	FL-p75(NTR) knockout mice have a number of motor/PNS deficits (reduced number of Schwann cells/L5 sensory neurons, reduced sciatic nerve diameter) that are exacerbated in FL/s-p75(NTR) double knockouts.	NA	mouse	mouse	no	knockout (1 isoform), knockout (isoform-non-specific)	SL
	Nlgn1 (neuroligin 1 [Mus musculus (house mouse)])	20739565	full length, NLG-1-deltaB	2	2	yes	Overexpression of NLG-1-deltaB induces synapse formation within an hour of contact with a presynaptic surrogate, but it takes longer to observe an effect when fl-NLG-1 is overexpressed. fl-NLG-1 binds to beta-neurexin, while NLG-1-delta-B binds to both alpha- and beta-neurexin.	NA	mouse	human, rat	no	overexpression	SL	yes - same function
	NLGN4X (neuroligin 4, X-linked [Homo sapiens (human)])	23710042	NA	NA	NA	NA	NLGN4X knockdown reduces neurite formation and delays neuronal development.	NA	human	human	NA	knockdown (non-isoform-specific)	JP
Potentially Positive	NME1 (NME/NM23 nucleoside diphosphate kinase 1 [Homo sapiens (human)])	24811176	NME1L, NME1	2	2	yes	NME1L, but not NME1, is found to interact with IKKbeta. Overexpression of NME1L in HEK293 cells dramatically represses NF-kappaB activation. NME1 expression had a similar, but less potent effect. Non-specific knockdown of the NME1 gene increased NF-kappaB activation. Subsequent rescue with NME1L down-regulated activation. NME1L and NME1(less potent effect) inhibit migration of HT1080 cells.	no	Human	Human	no	Knockdown (non-isoform-specific), Rescue (1 isoform), Overexpression, Protein Interaction.	BH
Potentially Positive	NNAT (neuronatin [Homo sapiens (human)])	18701710	NNATalpha, NNATbeta	2	2	yes	Knockdown of NNATalpha decreases cell proliferation. Knockdown of both NNATalpha and NNATbeta decreases cell growth. Overexpression of either NNATalpha or NNATbeta alone in medulloblastoma cell lines increases G1 to G2/M cell shift. Overexpression of NNATalpha and NNATbeta in MB cell line significantly increases G1 to G2/M shift and cell proliferation.	NA	human	human, mouse	no	knockdown (1 isoform), knockdown (non-isoform specific), overexpression	JP
	NOD2 (nucleotide-binding oligomerization domain containing 2 [Homo sapiens (human)])	16675018	K24, L34, L2, K21, K25, L36, L3, L6, NOD2-short	>=9	>=1	no	MDP treatment of cells transfected with K24 but not NOD2-short increases NF-kB activation.	NA	human	human	no	overexpression	SL
	NOS1 (nitric oxide synthase 1 [Homo sapiens (human)])	9208206	nNOS, nNOSbeta	6	NA	yes	nNOSbeta is mislocalized but enzymatically active.	NA	human	human	NA	subcellular localization, activity assay	SL
	Nos1 (nitric oxide synthase 1 [Mus musculus (house mouse)])	16488973	nNOSalpha, nNOSbeta, nNOSgamma	3	NA	NA	Alpha and beta isoforms differ in tissue distribution.	NA	mouse	mouse	yes	tissue distribution	SL
Potentially Positive	Nos1 (nitric oxide synthase 1, neuronal [Mus musculus (house mouse)])	20124730	nNOSalpha, nNOSbeta, nNOSgamma, nNOSmu	4	1	NA	Knockout of nNOSmu does not affect maximum tetanic force output and contraction-induced fatigue. Knockout of all isoforms increased contraction-induced fatigue and decreased tetanic force output.	NA	mouse	mouse	no	knockout (1 isoform), knockout (isoform-non-specific)	JP
	NOS3 (nitric oxide synthase 3 [Homo sapiens (human)])	17264164	eNOS, eNOS13A, eNOS13B, eNOS13C	4	>=2	yes	In monkey cells transfected with eNOS, eNOS13A co-transfection dose-dependently suppresses eNOS activity. This may be due to the formation of inactive dimers through eNOS/eNOS13A heterodimerization.	NA	human	human, African green monkey	no	overexpression	SL	no
	NOSTRIN (nitric oxide synthase trafficker [Homo sapiens (human)])	18980613	NOSTRINalpha, NOSTRINbeta	2	2	yes	NOSTRINalpha is a cytoplasmic protein involved in vesicle trafficking. NOSTRINbeta is a nuclear protein. In human cells transfected with NOSTRINbeta, expression of a reporter gene controlled by the NOSTRIN gene 5' regulatory region is suppressed.	NA	human	human	no	overexpression, subcellular localization	SL	no
	NOX1 (NADPH oxidase 1 [Homo sapiens (human)])	15708375	Nox1-L, Nox1-S	2	NA	NA	NOX1 isoforms are detected in a human cell line.	NA	human	human	NA	detection	JP
	NOXO1 (NADPH oxidase organizer 1 [Homo sapiens (human)])	17189824	Noxo1alpha, Noxo1beta, Noxo1gamma, Noxo1delta	4	>=3	yes	Cells overexpressing beta and gamma isoforms demonstrate higher rates of peroxide production than those overexpressing the alpha isoform.	NA	human	human, mouse, African green monkey	no	overexpression, activity assay	SL	yes - same function
	NPSR1 (neuropeptide S receptor 1 [Homo sapiens (human)])	15947423	GPRA-A, GPRA-B, GPRA-C, GPRA-D, GPRA-E, GPRA-F, GPRA-Bshort	7	>=1	no	Overexpression of GPRA-A but not GPRA-B in human cells decreases proliferation. Other isoforms have different cellular localization/are found in different tissues.	NA	human	human, African green monkey	no	overexpression, tissue distribution, subcellular localization	SL
	NQO1 (NAD(P)H quinone dehydrogenase 1 [Homo sapiens (human)])	7780966	NQO1, NQO1-4	>=4	1	no	mRNA for both isoforms are detected in human tissues but protein could only be detected for NQO1-4.	NA	human	human	yes	tissue distribution	SL
	NR1H2 (nuclear receptor subfamily 1 group H member 2 [Mus musculus (house mouse)])	19878653	LXRB, LXRBSV	2	2	yes	Overexpression of LXRBSV potentiates LXRB-mediated transcriptional activity without being translated into a protein. The effect is still seen when cells are treated with cyclohexamide or when the start codon is mutated.	NA	mouse	human, African green monkey	no	overexpression	SL	no
	NR1H3 (nuclear receptor subfamily 1 group H member 3 [Homo sapiens (human)])	16170053	LXRalpha1, LXRalpha2, LXRalpha3	3	3	yes	Overexpression of LXRalpha1 activates the transcription of target genes while overexpression of LXRalpha2 suppresses it. In cells overexpressing LXRalpha1, LXRalpha3 cotransfection dose-dependently reduces LXRalpha1 activity.	NA	human	human	no	overexpression	SL	yes - distinct function
	NR1I2 (nuclear receptor subfamily 1 group I member 2 [Homo sapiens (human)])	19251824	PXR.1, PXR.2	2	2	yes	Both isoforms bind the PXRE promoter (electrophoretic mobility shift assay), but only PXR.1 overexpression upregulates reporter gene transcription. Transfection of PXR.2 with PXR.1 leads to decreased PXR.1 activity compared to transfection of PXR.1 alone.	NA	human	human, yeast	no	overexpression	SL	no
	Nr1i2 (nuclear receptor subfamily 1 group I member 2 [Mus musculus (house mouse)]	20060928	mP1, mP2	15	>=2	yes	mP1 transfection increases the transcription of target genes, mP2 transfection decreases it.	NA	mouse	human, mouse, African green monkey	no	overexpression	SL	yes - distinct function
	NR2E3 (nuclear receptor subfamily 2 group E member 3 [Homo sapiens (human)])	10611353	RNR, PNR	NA	NA	NA	Paper investigates NR2E3, and claims they are two splice isoforms, yet both variants are aliases of NR2E3 in NCBI Gene. RNR is exclusively distributed in retinal cells, and overexpression studies show inhibition of transcriptional activity.	NA	Human	Mouse, Monkey	yes	Overexpression, Tissue Distribution	BH
	Nrm (nurim (nuclear envelope membrane protein) [Mus musculus (house mouse)])	28600179	a, b	2	NA	NA	Isoforms are differentially expressed in different tissues and during embryonic development. Isoform function not tested.	NA	mouse	mouse	yes	tissue distribution	SL
	NRXN1 (neurexin 1 [Homo sapiens (human)])	23536886	alpha-NRXN1, beta-NRXN1	2	NA	NA	Non-isoform-specific knockdown of NRXN1 downregulates known NRXN1 interactors and has an effect on the differential expression of genes associated with nervous system development.	NA	human	human	no	knockdown (non-isoform-specific)	SL
	NRXN1 (neurexin 1 [Homo sapiens (human)])	11944992	NA	NA	NA	NA	Paper investigates regulation of isoform expression. Isoform function is not tested.	NA	human	human	yes	regulation of isoform expression	BH
	NRXN1 (neurexin 1 [Homo sapiens (human)])	18490107	NA	NA	NA	NA	Paper describes structural variants associated with autism. Isoform function is not tested.	NA	human	human	NA	NA	BH
	NRXN1 (neurexin 1 [Homo sapiens (human)])	18812509	full length, NRXN 1a+SS4	2	1	yes	Insertion of splice insert 4 decreases binding affinity to Nlgn1-B.	NA	human	African green monkey	NA	protein interaction	BH
Potentially Positive	Nrxn1 (neurexin I [Mus musculus (house mouse)])	9430716	Neurexin Ia, wild-type	2	1	no	Knockout of neurexin Ia produces a phenotype similar to wild-type mice, suggesting that the isoform is not functional. Binding assay shows a-latrotoxin binding is slightly impaired in knockout mice, but the resultant neurotransmitter release is not affected.	NA	mouse	mouse	no	knockout (1 isoform), binding assay	BH
	Nrxn1 (neurexin I [Mus musculus (house mouse)])	22196734	NA	NA	NA	NA	Study investigates the regulation of Nrxn1 isoforms. Isoform function is not tested.	NA	mouse	mouse	yes	regulation of isoform expression	BH
Potentially Positive	Nrxn1 (neurexin I [Mus musculus (house mouse)])	22235116	alpha-NRXN, beta-NRXN	2	1	NA	Knockdown and knockout of neurexin-1α, the predominant β-cell isoform, increases insulin secretion and impaires secretory granule docking.	NA	mouse, rat	mouse, rat	no	knockout (1 isoform), knockdown (1 isoform)	JP
	Nsrp1 (nuclear speckle splicing regulatory protein 1 [Mus musculus (mouse)])	21296756	NA	NA	NA	NA	NSRP1 is an SRSF1-interacting splicing regulator. Null mice die as embryos.	NA	mouse	mouse	NA	NA	SL
	NTRK1 (neurotrophic receptor tyrosine kinase 1 [Homo sapiens (human)])	24736663	TrkAI, TrkAII, TrkAIII	3	1	no	Overexpression of TrkAIII increases SOD2 expression/activity, decreases mitochondrial ROS production, and promotes the formation of tumour spheroids in cancer cells treated with drugs that induce ROS-mediated death. SOD2 knockdown abolishes the effect of TrkAIII on ROS production.	NA	human	human	no	overexpression	SL
	NTRK2 (neurotrophic receptor tyrosine kinase 2 [Homo sapiens (human)])	22788679	TrkB-TK+, TrkB-TK-, TrkB-Shc	3	NA	NA	Study investigates the regulation of NTRK2 splicing. Isoform function not tested.	NA	human	human	yes	regulation of isoform expression	SL
	NTRK2 (neurotrophic receptor tyrosine kinase 2 [Homo sapiens (human)])	11798182	TrkB, TrkB-T1, TrkB-T2, TrkB-T-Shc	>=10	NA	NA	TrkB and TrkB-T-Shc are found in the brain while TrkB-T1 is expressed in multiple tissues. TrkB co-immunoprecipitates but does not phosphorylate TrkB-T-Shc.	NA	human	human	no	protein interaction, tissue distribution	SL
	Ntrk2 (neurotrophic tyrosine kinase, receptor, type 2 [Mus musculus (house mouse)])	18760367	TK(+), TKT1. TKT2	3	NA	NA	Expression patterns of the isoforms differ during mouse development. Isoform function is not assessed.	NA	mouse	mouse	yes	regulation of isoform expression	BH
	Ntrk3 (neurotrophic receptor tyrosine kinase 3 [Mus musculus (house mouse)])	9802700	K, NC1, NC2	4	1	no	Isoforms are differentially expressed in the brain during development. NC1 and NC2 are noncatalytic.	NA	mouse	mouse	no	activity assay, tissue distribution	SL
	NTRKB (neurotrophic receptor tyrosine kinase 2 [Homo sapiens (human)])	12151767	trkB.TK, trkB.T1	2	NA	NA	Both trkB.T1 and trkB.TK bind and internalize BDNF, but only trkB.TK induces tyrosine phosphorylation.	NA	human	mouse, yeast	NA	protein interaction	BH
	NUDT1 (nudix (nucleoside diphosphate linked moiety X)-type motif 1 [Homo sapiens (human)])	16607562	MTH1, MTH1a, MTH1b, MTH1c, MTH1d	5	5	yes	All purified isoforms were enzymatically active. Different isoforms localize to different subcellular regions.	NA	human	human	no	activity assay, subcellular localization	SL
	NUMB (NUMB, endocytic adaptor protein [Homo sapiens (human)])	20038578	LPTB/SPRR, LPTB/LPRR, SPTB/SPRR, SPTB/LPRR	4	2	yes	SPTB/SPRR overexpression upregulates genes involved in the Notch signalling pathway and affects Ca homeostasis and the trafficking of Notch receptors. LPTB/SPRR overexpression reduces TFW-induced cell death.	NA	human	rat	no	overexpression	SL	yes - distinct function
	OBSCN (obscurin, cytoskeletal calmodulin and titin-interacting RhoGEF [Homo sapiens (human)])	16625316	obscurin A, obscurin B	2	NA	NA	Study investigates gene structure and splicing pathway of isoforms. Isoform function is not tested.	NA	human	NA	NA	NA	JP
	OCRL (oculocerebrorenal syndrome of Lowe [Homo sapiens (human)])	19211563	isoform a, isoform b	2	2	yes	Immunoprecipitation indicates that isoform b binds clathrin with less affinity than isoform a.	NA	human	human, rat, yeast	no	protein interaction	SL
	OLR1 (oxidized low density lipoprotein (lectin-like) receptor 1 [Homo sapiens (human)])	15976314	LOX-1, LOXIN	2	2	yes	OLR1/LOXIN mRNA ratio is higher in the macrophages of people at risk for atherosclerosis. Transfection of monkey cells with LOX-1 leads to apoptosis but co-transfection with LOXIN suppresses this effect dose-dependently.	NA	human	human	no	overexpression	SL	no
	OLR1 (oxidized low density lipoprotein (lectin-like) receptor 1 [Homo sapiens (human)])	18191942	LOX-1, LOXIN	2	2	yes	LOXIN forms nonfunctional hetero-oligomers with LOX-1, lowering its activity.	NA	human	human, African green monkey	no	protein interaction, activity assay	SL
	OPA1 (OPA1, mitochondrial dynamin like GTPase [Homo sapiens (human)])	17709430	a, b, c, d, e	5	NA	NA	Study investigates regulation of OPA1 splicing rather than function of splice isoforms.	NA	human	human	NA	regulation of isoform expression	JP
	OPA1 (OPA1, mitochondrial dynamin like GTPase [Homo sapiens (human)])	17826766	a, b, c, d, e	5	NA	NA	Study investigates regulation of OPA1 splicing rather than function of splice isoforms.	NA	human	human	yes	regulation of isoform expression	SL
Positive	Opn4 (opsin 4 (melanopsin) [Mus musculus (house mouse)])	26320947	OPN4S, OPN4L	2	2	yes	Knockdown of Opn4S, but not Opn4L, decreases pupillary light response. Knockdown of Opn4L, but not Opn4S, reduces negative masking.	NA	mouse	mouse	no	knockdown (multiple isoform-specific)	JP
	OPRM1 (opioid receptor mu 1 [Homo sapiens (human)])	26553431	MOR-1, MOR-1X	>2	2	yes	Morphine increases MOR1-X but not MOR-1 expression. MOR-1/MOR-1X overexpression has different effects on the expression of Bax, pERK1/2 and pRSK1/2 basally and following morphine treatment. Overexpression of MOR-1X but not MOR-1 decreases mitochondrial dehydrogenase activity after chronic morphine treatment.	NA	human	human	no	overexpression	SL	yes - distinct function
	OPRM1 (opioid receptor mu 1 [Homo sapiens (human)])	16580639	MOR, MOR-1A, MOR-1O, MOR-1X, SV1, SV2	6	>=3	yes	Co-immunoprecipitation demonstrates that MOR dimerizes with SV1 and SV2. Overexpression of MOR but not SV1 or SV2 increases total ligand binding in cells without endogenous MOR. Overexpression of both SV1 and SV2 decreases total ligand binding in cells with endogenous MOR.	NA	human	human	no	overexpression	SL	yes - distinct function
	Oprm1 (opioid receptor, mu 1 [Mus musculus (house mouse)])	11359768	MOR1, MOR1C, MOR1D, MOR1E	>=4	4	yes	All isoforms are phosphorylated/endocytosed after DAMGO treatment, but only MOR1D and MOR1E are phosphorylated/endocytosed after morphine treatment.	NA	mouse	human	no	NA	SL
	Oprm1 (opioid receptor, mu 1 [Mus musculus (house mouse)])	18936093	MOR1, MOR1B, MOR1D, MOR1E	>=4	>=3	yes	MOR1E does not internalize after agonist stimulation, MOR1B and MOR1D are internalized but are not recycled to the plasma membrane (like MOR1).	NA	mouse	human	no	subcellular localization	SL
Positive	Oprm1 (opioid receptor, mu 1 [Mus musculus (house mouse)])	23623932	mMOR-1J, mMOR-1K, mMOR-1L	32	3	yes	Knockdown of mMOR-1J abolishes anti-dynorphin A-mediated inhibition of amidino-TAPA-induced antinociception. Knockdown of mMOR-1K abolishes anti-dynorphin B- and anti-α-neo-endorphin-mediated inhibition of amidino-TAPA-induced antinociception. Knockdown of mMOR-1L abolishes inhibiting effect of antisera against dynorphin A or [Leu5]enkephalin on amidino-TAPA-induced antinociception.	NA	mouse	mouse	no	knockdown (multiple isoform-specific)	JP
	Orc1 (origin recognition complex subunit 1 [Mus musculus (house mouse)])	15634681	Orc1a, Orc1b	2	NA	NA	Orc1a is nuclear, Orc1b is cytosolic. Inhibition of the proteasome pathway prevents degradation of Orc1a, but degradation of Orc1b is proteasome-independent. Isoform function is not tested.	NA	mouse	mouse, African green monkey	yes	subcellular localization	SL
	OS9 (endoplasmic reticulum lectin [Homo sapiens (human)])	18417469	OS-9.1, OS-9.2, OS-9.3, OS-9.4	4	2	yes	OS-9 variants (9.1, 9.2) reside in the ER lumen. OS-9.1, 9.2 expressions are activated by the Ire1/Xbp1 ER stress pathway which is associated with the ER retention quality control. Overexpression of intralumenal OS-9 isoforms (9.1, 9.2) inhibits misfolded NHK secretion. RNAi knockdown of intralumenal OS-9.1 and OS-9.2 results in elevated misfolded NHK secretion. Rescue of both isoforms restored t…	NA	Human	Human	no	Knockdown (non-isoform specific), Overexpression, Regulation of isoform expression, subcellular localization, protein interaction	CL	yes - same function
	OSMR (oncostatin M receptor [Homo sapiens (human)])	17028186	OSMR, sOSMR	2	2	yes	Treatment of OSMR-expressing cells with sOSMR decreases their response to IL31, probably because of competition for IL31.	NA	human	human, mouse	no	overexpression	SL	no
Potentially Positive	P2RX5 (purinergic receptor P2X 5 [Homo sapiens (human)])	25181038	P2RX5, P2RX5delta	2	1	no	Truncated variant is the only isoform expressed in activated T cells. P2RX5 knockdown in T cells increases IL-10 production and reduces cell polarity.	NA	human	human	no	knockdown (1 isoform)	SL
	P2RX7 (purinergic receptor P2X 7 [Homo sapiens (human)])	16624800	P2X7, P2X7-j	2	2	yes	Overexpression of P2X7 but not P2X7-j induces apoptosis. P2X7-j immunoprecipitates with P2X7, indicating the presence of hetero-oligomers (likely inactive).	NA	human	human	no	overexpression	SL	no
	P2rx7 (purinergic receptor P2X 7 [Mus musculus (house mouse)]	22553206	P2X7a, P2X7b, P2X7k	>3	2	yes	Stimulation of either P2X7a or P2X7k transfectants increases membrane permeability, with P2X7k having the greater effect size. Isoforms differ in tissue distribution.	NA	mouse	human, mouse	no	overexpression, protein interaction, tissue distribution	SL	yes - same function
	Pak3 (p21 protein-activated kinase 3 [Mus musculus (house mouse)])	18507705	Pak3a, Pak3b, Pak3c, Pak3cb	4	4	yes	Lysates from cells overexpressing Pak3b, Pak3c, or Pak3cb demonstrate greater activity than control in a kinase assay. Overexpression of Pak3a increases the number and size of focal adhesions, while overexpression of the other isoforms reduces them.	NA	mouse	African green monkey	no	overexpression	SL	yes - distinct function
	PAX3 (paired box 3 [Homo sapiens (human)])	15688409	Q+, Q-	2	2	yes	Q- and Q+ have comparable DNA binding affinities. With several reporters, overexpression of Q- leads to greater reporter gene transcription than Q+ overexpression.	NA	human	human, mouse	no	overexpression	SL	yes - same function
	PAX6 (paired box 6 [Homo sapiens (human)])	15677484	Pax6+5a, Pax6-5a	2	2	yes	Overexpression of either human isoform in early stage chicken embryos increases retinal cell proliferation. -5a overexpression in later stage embryos leads to slight retinal overgrowth while +5a overexpression leads to extreme retinal overgrowth.	NA	human	chicken	no	overexpression	SL	yes - same function
	PAX7 (paired box 7 [Homo sapiens (human)])	15688409	Q+GL+, Q+GL-, Q-GL+, Q-GL-	4	4	yes	Overexpression of each isoform significantly increases cell proliferation.	NA	human	human, mouse	no	overexpression	SL	yes - same function
	PAX8 (paired box 8 [Homo sapiens (human)])	8413205	a, b, c, d	6	2	yes	Purified Pax8 isoforms all demonstrate similar DNA binding properties, although overexpression of Pax-8a or -8b increases the transcription of a reporter gene more than overexpression of Pax8c or -8d.	NA	human	human, mouse	no	overexpression	SL	yes - same function
Potentially Positive	Pbx1 (pre B cell leukemia homeobox 1 [Mus musculus (house mouse)])	26705333	Pbx1a, Pbx1b	2	1	NA	Knockout of Pbx1b increases Pbx1a levels and alters the expression levels of many genes, with Phox2b (neuronal gene) demonstrating the largest change in expression.	NA	mouse	mouse	no	knockout (1 isoform)	JP
	PCBP2 (poly(rC) binding protein 2 [Homo sapiens (human)])	14612387	alphaCP-2, alphaCP-2KL	2	NA	NA	Isoforms differ in subcellular localization.	NA	human	human	NA	subcellular localization	JP
Negative	Pcdh1 (protocadherin 1) Mus musculus	18973563	isoform A, isoform B	2	2	yes	Knockout mice for each isoform demonstrate higher levels of serotonin in the hippocampus, increased freezing behaviour in a fear-conditioning test, and poorer performance in an 8-arm radial maze test of working memory.	NA	mouse	mouse	no	knockout (multiple isoform-specific)	SL
	Pde1a (phosphodiesterase 1A calmodulin-dependent [Mus musculus (house mouse)])	15901640	Pde1a_v1, Pde1a_v7, Pde1a_v8, Pde1a_v9	9	>=2	yes	v1 is a well-characterized phosphodiesterase. An activity assay demonstrates that purified v7 can also hydrolyze cAMP and cGMP.	NA	mouse	mouse	no	activity assay	SL
Negative	PDE4D (phosphodiesterase 4D [Homo sapiens (human)])	17673687	PDE4D1, PDE4D2, PDE4D3, PDE4D4, PDE4D5	5	1	NA	PDE4D5 knockdown alters temporal profile of cAMP activation.	NA	human	human	no	knockdown (1 isoform), timecourse	JP
Negative	PDE4D (phosphodiesterase 4D [Homo sapiens (human)])	16030021	PDE4D5, PDE4D3	2	1	NA	Knockdown of PDE4D5, but not PDE4D3, increases isoprenaline-induced PKA phosphorylation of the β2-AR.	NA	human	human	no	knockdown (multiple isoform-specific)	JP
	Pde4s (phosphodiesterase 4D [Mus musculus (mouse)])	23003922	PDE4D1, PDE4D2, PDE4D3, PDE4D4, PDE4D5	5	NA	NA	Double knockout of PDE4D4 and PDE4D5 leads to antidepressant-like behaviour and increased cognitive activity in mice.	NA	mouse	mouse	no	knockout (non-isoform-specific)	SL
	PDGFRA (platelet derived growth factor receptor alpha [Homo sapiens (human)])	8261442	1.5 kb, 5 kb, 6.4 kb	3	NA	NA	Study identifies isoforms and examines how expression changes during differentiation. Isoform function is not tested.	NA	human	human	yes	timecourse distribution	SL
Negative	PEX19 (peroxisomal biogenesis factor 19 [Homo sapiens (human)])	11883941	PEX19DeltaE2, PEX19DeltaE8, full-length PEX3	3	1	yes	Rescue of PEX19-deficient human fibroblasts with PEXDeltaE8, but not PEX19DeltaE2, restores peroxisomal membranes and functional peroxisomes.	NA	human	human	no	rescue (multiple isoform-specific)	JP
	PEX5 (peroxisomal biogenesis factor 5 [Homo sapiens (human)])	11546814	PEX5L, PEX5S	2	1	no	Overexpression of PEX5L but not PEX5S contributes to PTS2 protein import. PEX5L, but not PEX5S, co-immunoprecipitates with known PEX5-interacting proteins.	NA	human	human, yeast	no	overexpression	SL
Positive	PGAM5 (PGAM family member 5, mitochondrial serine/threonine protein phosphatase [Homo sapiens (human)])	22265414	PGAM5S, PGAM5L	2	2	yes	Double knockdown of PGAM5S/PGAM5L reduces TNF-alpha-induced and ROS-induced necrosis. This phenotype is partially rescued by overexpression of siRNA-resistant PGAM5S or PGAM5L.	NA	human	human	no	rescue (multiple isoform-specific)	SL
Potentially Positive	PGR (progesterone receptor [Homo sapiens (human)])	18249378	PR-A, PR-B	2	1	no	PR-B knockdown increases cell proliferation in an endometrial stromal cell line.	NA	human	human	no	knockdown (1 isoform)	SL
	PHF11 (PHD finger protein 11 [Homo sapiens (human)])	18405956	I/II, II/III, I/III	3	NA	NA	Non-specific knockdown of PHF11 reduces TH1-type cytokines IFN-γ and IL-2.	NA	human	human	no	knockdown (non-isoform-specific)	JP
Potentially Positive	Pias2 (protein inhibitor of activated STAT 2 [Mus musculus (house mouse)])	17623776	Pias2, PIASxbeta	2	1	NA	Knockdown of PIASxbeta reduces osteoblastic differentiation and matrix mineralization. Overexpression of PIASxbeta incresaes ALP activity, and the expression of ALP, Osx and OCN genes.	NA	mouse	mouse	no	knockdown (1 isoform), overexpression	JP
	Pip5k1a (phosphatidylinositol-4-phosphate 5-kinase type I alpha [Mus musculus (house mouse)])	15728183	short (mPIPKIalpha-8), long (mPIPKIalpha-1)	2	2	yes	Overexpression of either isoform enhances Ca-induces norepinephrine release.	NA	mouse	rat	no	overexpression	SL	yes - same function
	Pip5k1b (phosphatidylinositol-4-phosphate 5-kinase type I beta [Mus musculus (house mouse)])	15728183	short (mPIPKIbeta-3), long (mPIPKIbeta-4)	2	2	yes	Overexpression of either isoform inhibits Ca-induced norepinephrine release.	NA	mouse	rat	no	overexpression	SL	yes - same function
	PKD2 (polycystin 2, transient receptor potential cation channel [Homo sapiens (human)])	16192288	Pkd2, Pkd2Delta6, Pkd2Delta7, Pkd2Delta9, Pkd2Delta12-13	5	1	NA	Isoforms differ in tissue distribution. Pkd2, but not Pkd2Delta7, co-iummunoprecipitate with Pkd1	NA	human, mouse	mouse	no	protein interaction	JP
	PKM (pyruvate kinase, muscle [Homo sapiens (human)])	28978087	PKM1, PKM2	2	NA	NA	PKM2 is upregulated in thymic lymphoma cells.	NA	human	human	NA	disease association	JP
Potentially Positive	PKM (pyruvate kinase, muscle [Homo sapiens (human)])	18337823	PKM1, PKM2	2	NA	NA	Knockdown of PKM2 and rescue using PKM1 reverses Warburg effect and reduces tumor formation in mouse xenografts.	PKM2	human, mouse	human, mouse	no	disease association, knockdown (1 isoform), rescue (1 isoform)	JP
	PKM (pyruvate kinase, muscle [Homo sapiens (human)])	20133837	PK-M1, PK-M2	2	2	NA	PK-M1 is constitutively active while PK-M2 is allosterically regulated by fructose-1,6-bP (cited from previous study; not tested in this paper). PK-M1 is the predominant isoform in terminally differentiated tissues while PK-M2 is the predominant isoform in cancer/tissues with lots of proliferating cells. Splicing repressors hnRNP A1/A2 and PTB regulate the M1/M2 ratio.	NA	human	human, mouse	yes	tissue distribution	SL
Potentially Positive	PLA2G2A (phospholipase A2 group IIA [Homo sapiens (human)])	20881058	L-iPLA2, ankyrin-iPLA2	2	1	no	L-iPLA2 knockdown inhibits the formation of ERGIC tubules in cells transfected with Arf1+Arf4 shRNAs.	NA	human	human	no	knockdown (1 isoform)	SL
	PLA2G2A (phospholipase A2 group IIA [Homo sapiens (human)])	19475654	LH-iPLA2, SH-iPLA2, ankyrin-iPLA2	4	NA	NA	Authors compare isoform expression in prostate cancer cells versus normal prostate epithelial cells. They also compard total iPLA2 activity and the effects of non-isoform-specific knockdown across both cell lines.	NA	human	human	yes	disease association	SL
	Pla2g6 (phospholipase A2 group VI [Mus musculus (mouse)])	17804611	iPLA2-VIA-1, iPLA2-VIA-2, iPLA2-VIA-ankyrin-1 and iPLA2-VIA-ankyrin-2	5	NA	NA	Non-selective knockdown of iPLA2-VIA-1 and iPLA2-VIA-2 abolishes OGD-induced BEL-sensitive PLA2 activity. Overexpression of iPLA2-VIA-1 or iPLA2-VIA-2 does not affect cell viability.	NA	mouse	mouse	no	knockdown (non-isoform-specific), overexpression	JP
	PLEC (plectin [Homo sapiens (human)])	27769846	1, 1, 1a, 1b, 1c, 1d, 1e, 1f, 1g	8	NA	NA	Novel isoform is identified in a patient with epidermolysis bullosa simplex.	yes - epidermolysis bullosa simplex	human	human	yes	disease association	JP
Positive	PML (promyelocytic leukemia [Homo sapiens (human)])	26728854	PML-I to PML-VII	7	1	no	PML-II knockdown reduces the area of nuclear lipid droplets and type I nucleoplasmic reticulum. Overexpression of PML-II but not the other isoforms increases the number of nuclear lipid droplets.	NA	human	human, mouse	no	knockdown (1 isoform)	SL, JP
	PML (promyelocytic leukemia [Homo sapiens (human)])	14597622	PML4, PML1a, PML2, PML3b, PML5	5	1	yes	Overexpression of PML4 represses survivin expression and knockdown of PML increases survivin expression. Transfection of other PML isoforms shows that PML4 is the only isoform that represses transactivation of the survivin promoter. Overexpression of PML induces apoptotic cell death through the down-regulation of survivin.	NA	human	human	no	knockdown (non-isoform-specific), overexpression	BH	no
Positive	PML (promyelocytic leukemia [Homo sapiens (human)])	21172801	PML.I, PML.II, PML.III, PML.IV, PML.V, PML.VI	6	2	yes	Rescue using PML.I or PML.II partially reverses increased replication of ICP0-null mutant HSV-1 observed in PML depleted cells.	NA	human	human	no	rescue (multiple isoform-specific)	JP
	PML (promyelocytic leukemia [Homo sapiens (human)])	24190887	PML I-VI	6	6	yes	Paper investigates the response of PML isoforms to arsenic and infds that all isoforms undergo additional post-translational modification in response, but differ in their degredation following prolonged arsenic exposure. The subcellular localization of the isoforms differ in repsonse to arsenic. Each isoforms are modified with SUmo and ubiquitin following arsenic treatment.	no	Human	Human	no	Binding Assay, Subcellular Localization	BH
	Pnn (pinin [Mus musculus (house mouse)])	22454513	NA	NA	NA	NA	Pnn knockdown alters the splicing of other alternative splicing regulators, including SRSF1. Isoform function not tested.	NA	mouse	human, mouse	NA	NA	SL
	PNRC1 (proline-rich nuclear receptor coactivator 1 [Homo sapiens (human)])	18703122	fl PNRC, PNRC1c, PNRC1d, PNRC1f	4	3	yes	Yeast 2-hybrid assay indicates that PNRC1d > PNRC1c > fl PNRC in binding affinity to nuclear receptors. Overexpression of fl PNRC > PNRC1c > PNRC1d stimulates reporter gene expression in monkey cells. Compared to transfection of fl PNRC alone, co-transfection with PNRC1d dose-dependently decreases reporter gene expression, probably because of competition for binding sites on nuclear receptors.	NA	human	human, African green monkey, yeast	no	overexpression	SL	yes - same function
	POLDIP3 (DNA polymerase delta interacting protein 3 [Homo sapiens (human)])	22121224	alpha, beta	2	2	yes	TDP-43 regulates splicing of SKAR. SKAR beta overexpression induces greater S6KI phosphorylation and translation activity than alpha overexpression.	NA	human	human	no	overexpression	SL	yes - same function
	POLE (DNA polymerase epsilon, catalytic subunit [Homo sapiens (human)])	10215605	1a, 1b, 1c	3	NA	NA	Paper investigates the exon/intron organization of the POLE1 gene, and provides evidence for the presence of 3 splice variants, but does not assess the function of any isoforms.	no	Human	Human	yes	Detection	BH
	POLE (DNA polymerase epsilon, catalytic subunit [Homo sapiens (human)])	23230001	POLE1 WT, POLE1delta34	2	NA	NA	Article investigates a mutation which instigates alternative splicing of the POLE gene in humans, causing FILS syndrome. Control groups lacked this.	yes	Human	Human	yes	Disease Association	BH
	POU1F1 (POU class 1 homeobox 1 [Homo sapiens (human)])	16216912	Pit-1, Pit-1beta	2	2	yes	Overexpression of Pit-1beta in pituitary cells also overexpressing Pit-1 leads to decreased, then increased, rPRL promoter activity as the Pit-1beta dose increases. Pit-1beta can dimerize with Pit-1 but does not bind Pit-1 partners.	NA	human	human, rat	no	overexpression, protein interaction	SL	no
	POU1F1 (POU class 1 homeobox 1 [Homo sapiens (human)])	19556346	Pit-1, Pit-1beta	2	2	yes	Pit-1 overexpression activates the rPRL promoter while Pit-1beta overexpression (in pituitary cells only) represses it through the recruitment of HDAC.	NA	human	human, rat	no	overexpression	SL	yes - distinct function
	POU1F1 (POU class 1 homeobox 1 [Homo sapiens (human)])	9973253	Pit-1, Pit-1beta	2	2	yes	Both isoforms enhance PKAs signaling, although Pit-1beta is the more potent enhancer.	NA	human	human	no	activity assay	JP
	Pou2f2 (POU class 2 homeobox 2 [Mus musculus (mouse)])	1281152	2.1, 2.2, 2.3, 2.4, 2.5, 2.6	6	5	yes	Overexpression of 2.1, 2.2, 2.3, 2.4, and 2.5 decreases the transcription of a HSV IE3 promotor-mediated reporter gene in one cell type. In another cell type, overexpression of 2.1, 2.2, and 2.3 increases HSV IE3 promotor activity while overexpression of 2.4 and 2.5 decreases it.	NA	mouse	mouse, rat, golden hamster	no	overexpression	SL	yes - distinct function
	POU5F1 (POU class 5 homeobox 1 [Homo sapiens (human)])	16916925	POU5F1_ia, POU5F1_iB	2	NA	NA	Authors infer that POU5F1_ia alone is involved in totipotency from the observation that only POU5F1_ia is found in totipotent cells. Isoform function is not tested.	NA	human	human	NA	tissue distribution	SL
Negative	Pparg (peroxisome proliferator activated receptor gamma [Mus musculus (house mouse)])	11782442	PPARgamma1, PPARgamma2	2	1	NA	Knockdown of PPARgamma2 decreases adipogenesis. Combined knockdown of PPARgamma1 and 2 abolishes adipogenesis. Rescue of PPARgamma2, and not 1, in combined knockdown cells restores adipogenesis.	NA	mouse	mouse	no	rescue (multiple isoform-specific), knockdown (1 isoform), knockdown (non-isoform-specific)	JP
	PPARG (peroxisome proliferator-activated receptor gamma [Homo sapiens (human)])	15857827	gamma1, gamma2, gammaORF4	3	>=2	yes	Co-transfection of gammaORF4 dose-dependently reduces the expression of a reporter gene upregulated by gamma1. Gamma1 overexpression reduces the proliferation of mouse cells, gammaORF4 overexpression increases it.	NA	human	human, mouse, African green monkey	no	overexpression	SL	yes - distinct function
	PPARG (peroxisome proliferator-activated receptor gamma [Homo sapiens (human)])	16842753	PPARgamma1, PPARgamma2, PPARgamma3, PPARgamma4, PPARgamma1-tr	>=5	>=2	yes	PPARgamma1 but not PPARgamma1-tr bind to a DNA probe in vitro. Overexpression of PPARgamma1-tr but not PPARgamma1 increases cell proliferation in hamster cells.	NA	human	Chinese hamster	no	overexpression	SL	no
	PPARGC1A (peroxisome proliferator-activated receptor gamma coactivator 1 alpha [Mus musculus (house mouse)])	19773550	PGC-1alpha, NT-PGC-1alpha	2	2	yes	Both isoforms are upregulated in response to cold exposure and fasting. Canonical isoform is nuclear but alternative isoform is mostly cytosolic. Overexpression of either isoform increases the mtDNA/nuclear DNA ratio and the transcription of PGC-1alpha target gene Ucp1. Both isoforms co-immunoprecipitate with the Ucp1 enhancer.	NA	mouse	mouse, Chinese hamster	no	overexpression	SL	yes - same function
	PPP1CC (protein phosphatase 1 catalytic subunit gamma [Homo sapiens (human)])	23080069	PP1gamma1, PP1gamma2	2	2	yes	Yeast-two hybrid screen demonstrates that isoforms interact with different proteins in the human brain.	NA	human	yeast	no	protein interaction	SL
	PRKAR1A (protein kinase cAMP-dependent type I regulatory subunit alpha [Homo sapiens (human)])	8977401	RIalpha1a, RIalpha1b	2	2	yes	Leader exon of each isoform (exons 1a and 1b) were overexpressed. Overexpression of leader exon 1a or exon 1b lead to promoter activities.	NA	human	rat	no	overexpression	JP	yes - same function
	PRKCB (protein kinase C beta [Homo sapiens (human)])	16831865	PKCβI, PKCβII	2	NA	NA	overexpression of PKCβI and PKCβII exhibit different patterns of activation in response to AT1AR activation.	NA	Human	Human	no	Overexpression, Subcellular Localization	BH
	PRKCD (protein kinase C delta [Homo sapiens (human)])	8357834	lambda3, lambda13	2	2	yes	Activity assays demonstrate that isoforms have comparable Ca-independent protein kinase C activity.	NA	human	fall armyworm	no	activity assay	SL
	PRKCD (protein kinase C delta [Homo sapiens (human)])	20547768	deltaI, deltaVIII	>=2	NA	NA	Study investigates regulation of PRKCD splicing. Isoform function is not tested.	NA	human	human	yes	regulation of isoform expression	SL
	PRKCD (protein kinase C delta [Homo sapiens (human)])	11558579	PKCdeltaI, PKCdeltaII	2	2	yes	Cells transfected with the canonical isoform demonstrates greater activity than cells transfected with the alternative isoform. The canonical isoform but not the alternative isoform is cleaved when caspase-3 is not inhibited. PKCdeltaII is only detected in the testis and ovary.	NA	mouse	mouse, African green monkey	no	overexpression. tissue distribution	SL	no
	Prkcd (protein kinase C, delta [Mus musculus (house mouse)])	22275369	PKCdeltaI, PKCdeltaII	2	NA	NA	Paper investigates insulin's role in upregulation of PKCdeltaII via alternative splicing. Isoform function is not tested.	NA	mouse	mouse	NA	NA	JP
	PRKDC (protein kinase DNA-activated catalytic polypeptide [Homo sapiens (human)])	15668400	transcript 1, transcript 2, transcript 3	3	3	yes	Overexpression of transcript 1 but not transcript 2/3 increases DNA-PK activity of cell extracts and increases cell survival after treatment with drugs that induce DNA damage. Overexpression of transcript 2/3 increases survival relative to control.	NA	human	human, mouse, Chinese hamster	no	overexpression	SL	yes - same function
	PRKN (parkin RBR E3 ubiquitin protein ligase [Homo sapiens (human)])	28688199	H1, H2-H21, XP1, XP2	23	NA	NA	Isoforms differ in expression pattern in undifferentiated and RA differentiated SH-SY5Y cells.	NA	human	human	yes	timecourse distribution	JP
	PRLR (prolactin receptor [Homo sapiens (human)])	24032713	PRLR, ∆S2 PRLR	2	2	yes	Overexpression of ∆S2 PRLR results in recruitment of EZH2, trimethylation of H3K27, and silencing of p53.	NA	human	human	no	overexpression	JP	no
Potentially Positive	PRLR (prolactin receptor [Homo sapiens (human)])	26095602	long PRLR, SF1a, SF1b, SF1c	4	1	no	Knockdown of the long isoform prevents metastasis in mice injected with breast cancer cells. Paper cites articles claiming that, in contrast to the long isoform, SF1a-c are anti-apoptotic.	NA	human	human, mouse	no	knockdown (1 isoform)	SL
	PRLR (prolactin receptor [Homo sapiens (human)])	19906835	LF, SF1a, SF1b	3	2	yes	Treatment of LF-expressing human cells with pSF1b decreases the promoter activation response to PRL compared to treatment with vehicle. Co-transfection of LF with SF1b but not SF1a decreases LF mRNA levels and dose-dependently decreases cell proliferation.	NA	human	human	no	overexpression	SL	no
	Prlr (prolactin receptor [Mus musculus (house mouse)])	11356702	PRLRL, PRLRS1, PRLRS2, PRLRS3	4	NA	NA	Study quantifies isoform mRNA levels in skin tissue. Isoform function is not tested.	NA	mouse	mouse	yes	tissue distribution	SL
Positive	PRMT5 (protein arginine methyltransferase 5 [Homo sapiens (human)])	26151339	PRMT5L, PRMT5S	2	2	yes	Isoforms differ in their tissue distribution and are differentially expressed across neuronal differentiation. PRMT5L localizes around the nucleus while PRMT5S is diffuse through the nucleus and cytoplasm. PRMT5 knockdown increases the percentage of cells with interphase compact Golgi. Rescue with PRMT5L decreases this percentage while rescue with PRMT5S increases it.	NA	human	human	no	rescue (multiple isoform-specific), tissue distribution	SL
	PROCR (protein C receptor [Homo sapiens (human)])	18443268	EPCR, sEPCR, tEPCR	3	3	yes	All isoforms bind protein C and factor VIIa. Treatment with tEPCR and sEPCR inhibits the activity of protein C, APC, and factor VIIa in vitro. These soluble isoforms probably work by competing with the full-length transmembrane isoform for binding partners.	NA	human	human, yeast	no	overexpression	SL	yes - distinct function
	Prpf19 (pre-mRNA processing factor 19 [Mus musculus (house mouse)])	16352598	PPR19alpha, PPR19beta	2	2	yes	Overexpression of PRP19alpha in P19 cells leads to neural differentiation and upregulation of neurogenic genes while PRP19beta overexpression induces astroglial cell differentiation and upregulation of astroglial markers.	NA	mouse	mouse	no	overexpression	SL	yes - distinct function
	PSIP1 (PC4 and SFRS1 interacting protein 1 [Homo sapiens (human)])	11512661	p75, p52	2	NA	NA	Isoforms have different distribution patterns in the nucleus. Authors do not study isoform function directly, although they cite previous studies to say that p75 is a transcription factor while p52 is a splicing factor.	NA	human	dog, Chinese hamster, rat	yes	subcellular localization	SL
	Ptch1 (patched 1 [Mus musculus (house mouse)])	16934747	PTCH, PTCH12b	2	2	yes	Treatment of cancer cells with NMD inhibitors increased PTCH12b levels. PTCH transfection suppresses expression of a reporter gene, which is rescued by co-transfection with PTCH12b.	NA	mouse, human	mouse, human	no	overexpression	SL	no
	PTCRA (pre T-cell antigen receptor alpha [Homo sapiens (human)])	11673521	pTalpha-a, pTalpha-b	2	2	yes	Both isoforms bind components of the pre-TCR complex. Overexpression of pTalpha-a induces surface expression of the pre-TCR complex while overexpression of pTalpha-b inhibits it. Isoforms are expressed at different times during T cell development.	NA	human	human	no	overexpression	SL	yes - distinct function
	Ptger3 (prostaglandin E receptor 3 (subtype EP3) [Mus musculus (house mouse)])	8198593	EP3alpha, EP3beta	2	2	yes	Overexpression of either isoform increases basal and forskolin-stimulated cAMP production following PGE2 pre-incubation. The effect is greater with EP3alpha than EP3beta.	NA	mouse	Chinese hamster	no	overexpression	SL	yes - same function
	PTGER3 (prostaglandin E receptor 3 [Homo sapiens (human)])	19416642	EP3-Ia, EP3-II, EP3-III	3	2	yes	Treatment of EP3-II and EP3-III (but not EP3-Ia)-transfected cells leads to phosphorylation of ERK 1/2 and upregulation of reporter genes. EP3-III (but not EP3-II)-induced phosphorylation is sustained when cells are treated with several inhibitors.	NA	human	human	no	overexpression	SL	yes - same function
Potentially Positive	PTGFR (prostaglandin F receptor [Homo sapiens (human)])	26744271	FP-V1, FP-V2	2	1	no	Total FP and FP-V2 are more highly expressed in the decidua of women who experience incomplete drug-induced abortion compared to those who experience complete abortion. FP-V2 knockdown increases IL-8 expression.	NA	human	human	no	knockdown (1 isoform)	SL
	PTGS1 (prostaglandin-endoperoxide synthase 1 [Homo sapiens (human)])	15361066	full-length, splice variant	2	1	no	mRNA transcripts of both isoforms are identified in several human tissues, but the splice variant is undetectable as a protein.	NA	human	human, African green monkey, fall armyworm	yes	tissue distribution	SL
Potentially Positive	PTGS1 (prostaglandin-endoperoxide synthase 1 [Homo sapiens (human)])	16115753	Cox-1, Cox-1ir	2	NA	NA	Detection of Cox-1ir in human colon. Knockdown of Cox-1ir does not display any phenotypic changes	NA	human	human	no	knockdown (1 isoform)	JP
	PTGS2 (prostaglandin-endoperoxide synthase 2 [Homo sapiens (human)])	24344016	NA	NA	NA	NA	Study does not examine the isoforms of COX1.	NA	human	human	NA	NA	BH
	PTMA (prothymosin, alpha [Homo sapiens (human)])	25404520	iso1, iso2, isoB	18	2	yes	Treatment of macrophages with iso2 and isoB dose-dependently reduces HIV replication and induces IFN-beta/IFN-lambda-1 production.	NA	human	human	no	overexpression	SL	yes - same function
	PTPN2 (protein tyrosine phosphatase, non-receptor type 2 [Homo sapiens (human)])	1731319	TC-PTPa, TC-PTPb	2	NA	NA	Study identifies and sequences PTPN2 isoforms. Isoform function is not tested.	NA	human, mouse	human, mouse	yes	detection	SL
	PTPN2 (protein tyrosine phosphatase, non-receptor type 2 [Homo sapiens (human)])	7593185	p45TC, p48TC	2	NA	NA	p48 localizes to the ER while p45 localizes to the nucleus.	NA	human	human, rat, African green monkey, Chinese hamster	yes	subcellular localization	SL
	PTPRA (protein tyrosine phosphatase, receptor type A [Homo sapiens (human)])	17212655	PTPalpha123, PTPalpha132	3	2	yes	Isoforms differ in their tissue distribution. Lysates of cells overexpressing either isoform demonstrate greater phosphatase activity than control.	NA	human, mouse, rat	human, mouse, rat, golden hamster	no	tissue distribution	SL
	PTPRC (protein tyrosine phosphatase, receptor type C [Homo sapiens (human)])	8940107	CD45RA, CD45RO	2	NA	NA	Overexpression of either Sfswap or SRSF1 increases the proportion of form RO.	NA	human	African green monkey	yes	regulation of isoform expression	SL
	Ptprd (protein tyrosine phosphatase, receptor type, D [Mus musculus (house mouse)])	27026654	A, B, C, D	4	NA	NA	Isoforms differ in their tissue distribution.	NA	mouse	mouse	NA	tissue distribution	SL
	Ptprd (protein tyrosine phosphatase, receptor type, D [Mus musculus (house mouse)])	26321637	A+B+, A-B-, A-B+, A+B-	4	2	yes	B+ isoforms bind SALM3 in vivo.	NA	mouse	mouse	no	protein interaction	SL
	Ptprd (protein tyrosine phosphatase, receptor type, D [Mus musculus (house mouse)])	21940441	PTPdelta, PTPdeltaB-, PTPdeltaA6, PTPdeltaA6B-, PTPdeltaA3, PTPdeltaA3B-, PTPdeltaA-, PTPdeltaA-B-	8	3	yes	The 8 isoforms are expressed in HEK293T cells and incubated with IL1RAPL1-ECD-Fc to test their ability to interact with IL1RAPL1. Only PTPδ, PTPδB−, and PTPδA6 isoforms show strong staining for IL1RAPL1-ECD-Fc.	NA	mouse	mouse, human	no	protein interaction	JP
	Ptprd (protein tyrosine phosphatase, receptor type, D [Mus musculus (house mouse)])	7988677	A, B, C, D	4	NA	NA	Isoforms differ in their tissue distribution. Isoform function is not tested.	NA	mouse	mouse	yes	tissue distribution	SL
	PTPRF (protein tyrosine phosphatase, receptor type F [Homo sapiens (human)])	9647658	LAR Fn5+, LAR Fn5-	2	1	no	LAR Fn5- but not LAR Fn5+ binds laminin-nidogen complex.	NA	human	human	NA	protein interaction	JP
	Ptprf (protein tyrosine phosphatase, receptor type, F [Mus musculus (house mouse)])	26321637	A+B+, A-B-, A-B+, A+B-	4	2	yes	B+ isoforms bind SALM3 in vivo.	NA	mouse	mouse	no	protein interaction	SL
	PTPRF (PTPRF interacting protein alpha 4 [Homo sapiens (human)])	21829649	201, 202, 004	7	NA	NA	004 and 201 expression increases after nickel exposure. An RNAi line (complete 004 knockdown, partial 201 knockdown, 202-null) demonstrates lower nickel-induced phosphatase activity/increased sensitivity to nickel toxicity than the control 202-null line.	NA	human	human	no	knockdown (non-isoform-specific)	SL
	PTPRN (protein tyrosine phosphatase, receptor type N [Homo sapiens (human)])	11289059	IA-2, deltaExon13, deltaExon14	3	NA	NA	Isoforms are expressed at different levels in different tissues. Study does not examine isoform function.	NA	human	human	yes	tissue distribution	SL
Potentially Positive	PTPRS (protein tyrosine phosphatase, receptor type S [Homo sapiens (human)])	21303930	PTPsigma, FL-PTPsigma	2	2	yes	FL-PTPsigma knockdown induces the accumulation of PtdIns3P-positive vesicles, a phenotype dose-dependently rescued by the overexpression of PTPsigma.	NA	human	human	no	knockdown (1 isoform)	SL
	PTPRS (protein tyrosine phosphatase, receptor type S [Homo sapiens (human)])	8992885	6.2 kb, 7.5 kb	2	NA	NA	7.5 kb isoform is found in several different tissues but 6.2 kb isoform is brain-specific. Isoform function is not tested.	NA	human	human, mouse	yes	tissue distribution	SL
	PTPRS (protein tyrosine phosphatase, receptor type S [Homo sapiens (human)])	17614280	1, 2, 3, 4	4	NA	NA	Patients with ulcerative colitis are found to have mutations leading to the formation of novel splicing isoforms.	NA	human	human	yes	disease association	SL
	Ptprs (protein tyrosine phosphatase, receptor type, S [Mus musculus (house mouse)])	26321637	A+B+, A-B-, A-B+, A+B-	4	2	yes	B+ isoforms bind SALM3 in vivo.	NA	mouse	mouse	no	protein interaction	SL
	PUF60 (poly-U binding splicing factor 60KDa [Homo sapiens (human)])	16452196	PUF60, FIR, PUF60deltaexon2, FIRdeltaexon2	2	2	yes	FIR overexpression represses endogenous c-myc expression and induces apoptosis. Overexpression of FIRdeltaexon2, found only in cancer cells, increases c-myc expression and abrogates apoptosis induced by FIR.	NA	human	human	no	overexpression	EH	yes - distinct function
Potentially Positive	PUF60 (poly(U) binding splicing factor 60 [Homo sapiens (human)])	22496461	FIR, FIRDeltaexon2, Delta3, Delta4	4	2	yes	FIR and FIRDeltaexon2 co-immunoprecipitate with SAP155. Knockdown of FIR decreases SAP155 expression.	NA	human	human	no	knockdown (1 isoform), protein interaction	JP
	PUF60 (poly(U) binding splicing factor 60 [Homo sapiens (human)])	23113893	FIR, FIRDeltaexon2, Delta3, Delta4	4	2	yes	SAP155 requried for FIR splicing. Overexpression of FIR or FIRDeltaexon2 increases alternative splicing of Clcn1 minigene.	maybe (associated with colorectal tumor)	human	human	no	overexpression, regulation of isoform expression	JP	yes - same function
	PUF60 (poly(U) binding splicing factor 60 [Homo sapiens (human)])	23594796	FIR, FIRDeltaexon2, Delta3, Delta4	2	NA	NA	Combined knockdown of FIR and FIRDeltaexon2 decreases p27 splicing and expression levels	maybe (associated with colorectal tumor)	human	human	no	knockdown (non-isoform-specific)	JP
	PYCARD (PYD and CARD domain containing [Homo sapiens (human)])	19759850	fASC, vASC	2	2	yes	Transfection of COS7 cells with each isoform increases activation of caspase-1. vASC overexpression leads to greater IL-1beta secretion than fASC overexpression. Each isoform forms distinct fibrous aggregates.	NA	human	African green monkey	no	overexpression	EH	yes - same function
	Qa2 (Qa lymphocyte antigen 2 region [Mus musculus (house mouse)])	8127900	mQa-2, sQa-2	2	NA	NA	mQa-2 localizes to the cell membrane while sQa-2 is secreted. Study investigates the conditions in which sQa-2 is generated.	NA	mouse	mouse	no	subcellular localization, tissue distribution	SL
Potentially Positive	QKI (QKI, KH domain containing RNA binding [Homo sapiens (human)])	23321059	QKI5, QKI6, QKI7, QKI7b	4	>=1	yes	Isoforms differ in their subcellular localization. QKI7 knockdown induces global transcriptomic changes as assessed by RNA-Seq. Authors perform other isoform knockdown experiments but their siRNAs demonstrate low isoform specificity.	NA	human	human	no	knockdown (1 isoform), subcellular localization	SL
Potentially Positive	RABL6 (RAB, member RAS oncogene family like 6 [Homo sapiens (human)])	19433581	RBEL1A, RBEL1B, RBEL1C, RBEL1D	4	4	yes	Isoforms differ in subcellular localization. All isoforms have GTPase activity. RBEL1A knockdown induces apoptosis and suppresses cell proliferation.	NA	human	human	no	knockdown (1 isoform), activity assay, subcellular localization	SL
	RABL6 (RAB, member RAS oncogene family like 6 [Homo sapiens (human)])	17962191	RBEL1A, RBEL1B	2	NA	NA	Northern Blot shows RBEL1A is expressed in a higher abundance compared to RBEL1B, and RBEL1A is found to be overexpressed in Human Breast Cancer cells. Both isoforms differ in their tissue distribution and subcellular localization.	yes	Human	Human	no	Disease Association, Tissue Distribution, Subcellular Localization, Binding Assay	BH
	RAC1 (ras-related C3 botulinum toxin substrate 1 (rho family, small GTP binding protein Rac1) [Homo sapiens (human)])	19602482	Rac1, Rac1b	2	NA	NA	Rac1b is overexpressed in tumor cells. SRSF1 knockdown increases the Rac1/Rac1b ratio. PI3-kinase inhibition increases SRSF1-mediated Rac1b levels.	NA	human	human	yes	regulation of isoform expression	SL
	Rac1 (ras-related C3 botulinum toxin substrate 1 [Mus musculus (house mouse)])	20395297	Rac1, Rac1b	2	2	yes	Rac1 and Rac1b co-immunoprecipitate with different proteins. Rac1b-specific binding to p120ctn is required for Rac1b-dependent cell motility.	NA	mouse	mouse	no	protein interaction	EH
Negative	RAP1GDS1 (Rap1 GTPase-GDP dissociation stimulator 1 [Homo sapiens (human)])	24197117	SmgGDS-558, SmgGDS-607	2	2	yes	Knockdown of SmgGDS-558 but not SmgGDS-607 decreases cell proliferation and reduces tumor growth in mice with cancer cell xenografts.	NA	human	mouse	no	knockdown (multiple isoform-specific)	SL
	RARB (retinoic acid receptor beta [Homo sapiens (human)])	9150434	hRXRbeta, hRXRbeta3	2	1	no	Overexpression of canonical isoform but not variant increases transcription of reporter gene. Canonical isoform but not variant dimerizes and binds RAR-response elements.	NA	human, mouse	human, mouse	no	overexpression	SL
Potentially Positive	RASA1 (RAS p21 protein activator 1 [Homo sapiens (human)])	18560202	p120alpha, p120 beta	2	2	yes	Knockdown of p120alpha decreases TR- and PPARγ-mediated ligand-dependent activation. T3 and TZ inhibits androgen induced-activation by p120α, but not by p120β in PC3 cells.	NA	human	human	no	knockdown (1 isoform), activity assay	EH
	RBFOX1 (RNA binding protein, fox-1 homolog 1 [Homo sapiens (human)])	17101796	A016, A713	2	2	yes	Overexpression of Fox-1 isoforms decreases the level of exon 4 inclusion in a dose-dependent manner in HeLa cells. Non-isoform-specific knockdown of Fox-1 isoforms leads to a dose-dependent increase in exon 4 inclusion in CA77 cells.	NA	human	human, rat	no	overexpression, knockdown (non-isoform-specific)	BH	no
	RBFOX1 (RNA binding protein, fox-1 homolog 1 [Homo sapiens (human)])	24722188	A2BP1, A2BP1_A, A2BP1_B	3	NA	NA	Isoforms differ in their interaction partners.	NA	human	human, yeast	NA	protein interaction	JP
	Rbfox1 (RNA binding protein, fox-1 homolog 1 [Mus musculus (house mouse)])	19762510	TALVP, FAPY	2	NA	NA	Isoforms differ in tissue distribution.	NA	mouse	mouse	no	subcellular localization	EH
Positive	Rbfox1 (RNA binding protein, fox-1 homolog 1 [Mus musculus (house mouse)])	26500751	RBFOX1-isoform1, RBFOX1-isoform2	2	2	yes	In vitro Rbfox1-iso2 knockdown in hippocampal neurons resulted in spine density and mature spine number reduction. In vivo Rbfox1-iso2 knockdown in cortical neurons causes defects in the completion of terminal translocation and radial migration.	NA	mouse	mouse	no	knockdown (1 isoform)	SL
Positive	Rbfox1 (RNA binding protein, fox-1 homolog 1 [Mus musculus (house mouse)])	26687839	RBFOX1_N, RBFOX1_C	2	2	yes	Rbfox1 and Rbfox3 double knockdown in hippocampal and cortical cultures followed by rescue experiments using Rbfox1_N or Rbfox1_C revealed distinct functions for the two isoforms. Rbfox1_C regulates stability and translation of mRNA. Rbfox1_N is involved in splicing.	NA	mouse	mouse	no	knockdown (multiple isoform-specific)	JP
Positive	Rbfox1 (RNA binding protein, fox-1 homolog 1 [Mus musculus (house mouse)])	27481563	RBFOX1-isoform1, RBFOX1-isoform5	2	2	yes	In vivo knockdown of Rbfox1-iso1 in mice results in cortical neuron radial migration and terminal translocation defects. In vitro knockdown of Rbfox1-iso1 in hippocampal neurons reduces spine density and the length of dendites and primary axons. Rbfox1-iso5 knockdown increases the number of stubby-shaped immature spines only, while Rbfox1-iso1 knockdown increases the number of filopodia-like imma…	NA	mouse	mouse	no	knockdown (multiple isoform-specific)	JP
Potentially Positive	RBFOX2 (RNA binding protein, fox-1 homolog 2 [Homo sapiens (human)]	17101796	F011, F411, and F402	3	3	yes	Overexpression of Fox-2 isoforms decreases the level of exon 4 inclusion in a dose-dependent manner in HeLa cells. RNAi-mediated knockdown of Fox-2 isoforms leads to a dose-dependent increase in exon 4 inclusion in HeLa and CA77 cells. Rescue of F011 isoform results in decreased exon 4 inclusion.	NA	human	human, rat	no	knockdown (non-isoform-specific), rescue (1 isoform), overexpression	BH
	RBM14 (RNA binding motif protein 14 [Homo sapiens (human)])	15919756	SYT, SYT-L	2	2	yes	Expression of the long isoform is seen in embryonic but not adult tissues. Overexpression of either isoform increases the activity of the MMTV promoter, although their coactivation patterns are different.	NA	human	human, African clawed frog	no	overexpression	EH	yes - same function
Potentially Positive	RBM38 (RNA binding motif protein 38 [Homo sapiens (human)])	17050675	RNPC1a, RNPC1b	2	1	NA	Overexpression of RNPC1a, but not RNPC1b, inhibits cell proliferation and induces cell cycle arrest in G1. RNPC1a knockdown destabilizes the p21 transcript.	NA	human	human	no	knockdown (1 isoform)	JP
	REL (v-rel reticuloendotheliosis viral oncogene [Homo sapiens (human)])	18695674	full-length, delta9, +Alu	3	1	no	delta9 is expressed in lymphoma samples, but not normal tissues. Overexpression of +Alu or delta9 results in greater reporter activity than overexpression of the full-length isoform.	NA	human	human, mouse, chicken	no	overexpression	EH
	RELN (reelin [Homo sapiens (human)])	11711858	410 kDa, 330 kDa, 180 kDa	3	NA	NA	Relative blood isoform levels are different in people with schizophrenia, BD, and depression. Study does not assess isoform function.	NA	human	human	yes	disease association	SL
	REST (RE1 silencing transcription factor [Homo sapiens (human)])	22792276	full-length, truncated	2	NA	NA	Study investigates the regulation of REST splicing. Isoform function is not tested.	NA	human	human	yes	regulation of isoform expression	SL
	REST (RE1 silencing transcription factor [Homo sapiens (human)])	24740933	REST, REST4, REST4m	3	NA	NA	TRF2 knockdown downregulates REST4 but not REST. TRF2 co-immunoprecipitates with REST4 and may protect it from ubiquitination.	NA	human	human	yes	regulation of isoform expression	SL
	REV (p19 [Human immunodeficiency virus 1])	21358275	NA	NA	NA	NA	Paper invesigates the protein Rev, which functions to increase post-transcriptional HIV-1 RNA expression. The paper does not investigates isoforms or the function of isoforms.	NA	Human	Human	NA	NA	BH
	RGS5 (regulator of G-protein signaling 5 [Homo sapiens (human)])	15670159	RGS5, RGS5s	2	2	yes	RGS5s localizes to the cytoplasm while RGS5 is found in the cytoplasm and cell membrane. Isoforms differ in tissue distribution. Overexpression of RGS5 reduces Gαq-coupled AT1 and FP receptor signalling, while signalling is increased by co-expression of RGS5s.	NA	human	human	no	overexpression, subcellular localization	EH	no
	RGS8 (regulator of G-protein signaling 8 [Homo sapiens (human)])	17064349	RGS8, RGS8s	2	2	yes	Co-immunoprecipitation demonstrates that both isoforms bind to muscarinic acetylcholine receptors, although RGS8s binds with lower affinity.	NA	human	human, African clawed frog	no	protein interaction	EH
	RIPK2 (receptor-interacting serine-threonine kinase 2 [Homo sapiens (human)])	19121870	alpha, beta	2	1	no	Isoforms are differentially expressed across different human cell lines. The alpha isoform, but not the beta isoform, demonstrates in vitro kinase activity. Overexpression of the alpha isoform but not the but not the beta isoform activates NF-kB, p38 MAPK, caspase-1, and caspase-8.	NA	human	human	no	overexpression, tissue distribution	EH
Positive	Robo3 (roundabout guidance receptor 3 [Mus musculus (house mouse)])	18466743	A2, A1	2	2	yes	Knockdown of isoform 1 but not isoform 2 prevents axonal midline crossing. Knockdown of isoform 2 in a Robo1 (-/-); Robo2 (-/-) mouse results in recrossing of the midline.	NA	mouse	mouse	no	knockdown (multiple isoform-specific)	EH
Positive	ROCK2 (Rho-associated coiled-coil containing protein kinase 2 [Homo sapiens (human)])	17606625	ROCK2, ROCK2m	2	2	yes	Specific knockdown of ROCK2 or ROCK2m decreases expression of desmin, Mrf4, and MyoD - genes involved in myogenic differentiation.	NA	human, mouse	human, mouse	no	knockdown (multiple isoform-specific)	SL
	RPGRIP1 (retinitis pigmentosa GTPase regulator interacting protein 1 [Mus musculus (house mouse)])	15914599	rpgrip1a, rgrip1b	2	NA	NA	Isoforms differ in their retinal subcellular localization. Study does not examine isoform function.	NA	human, mouse	human, mouse, African green monkey, rat	yes	subcellular localization	EH
Potentially Positive	RPS6KA4 (ribosomal protein S6 kinase A4 [Homo sapiens (human)])	19797274	MSK2, MSK2ΔPK2	2	1	NA	Overexpression of either MSK2 or MSK2ΔPK2 inhibits apoptosis. Knockdown of MSK2 increases mRNA expression of the p53 target genes Mdm2, Fas and Noxa, but does not affect the transcript levels of p53 target genes p21, Puma, Pig3, and Bax.	NA	human	human, yeast	no	knockdown (1 isoform)	JP
	RPS6KB1 (ribosomal protein S6 kinase B1 [Homo sapiens (human)])	23273915	Iso-1, Iso-2	2	2	yes	Overexpression of Iso-2 induces transformation of breast epithelial cells. Overexpression of Iso-1 inhibits Ras-induced transformation and tumor formation.	NA	human	human	no	overexpression	JP	yes - distinct function
Potentially Positive	RPS6KB1 (ribosomal protein S6 kinase B1 [Homo sapiens (human)])	27460085	Iso-1, Iso-2	3	>1	no	Iso-1 is downregulated/Iso-2 is upregulated in NSCLC cancer cells compared to healthy bronchial epithelial cells. Iso-2 knockdown induces apoptosis and impairs NSCLC cell growth.	NA	human	human	no	knockdown (1 isoform)	SL
Negative	RREB1 (ras responsive element binding protein 1 [Homo sapiens (human)])	21703425	RREB1, Finb, Finb(cl-32), RREB1alpha, RREB1beta, RREB1gamma, RREB1delta, RREB1gamma	8	1	no	RREB1alpha knockdown has no effect on cell growth but simultaneous knockdown of RREB1alpha and RREB1beta decreases it.	NA	human	human, mouse	no	knockdown (1 isoform), knockdown (non-isoform-specific)	SL
	RTN4 (reticulon 4 [Homo sapiens (human)])	19506066	Nogo-A, Nogo-B'	2	1	no	PTBP1 regulates RTN4 splicing. Overexpression of Nogo-A but not Nogo-B' reduces cell proliferation.	NA	human	human	no	overexpression	SL
	RUNX1 (runt related transcription factor 1 [Homo sapiens (human)])	22498736	NA	NA	NA	NA	Study investigates splice isoforms of the AML1-ETO fusion protein, which arises from a t(8;21) translocation and is associated with leukemia.	yes (leukemia)	human	human	NA	NA	SL
	RUNX1 (runt related transcription factor 1 [Homo sapiens (human)])	16892037	NA	NA	NA	NA	Study investigates splice isoforms of the AML1-ETO fusion protein, which arises from a t(8;21) translocation and is associated with leukemia.	yes (leukemia)	human	human	NA	NA	EH
	RXFP1 (relaxin/insulin-like family peptide receptor 1 [Homo sapiens (human)])	16051677	LGR7, LGR7.1, LGR7.2, LGR7.10	>=4	1	no	Isoform 1 is secreted, isoform 2 is cytoplasmic, and isoform 10 is expressed at the cell surface. Overexpression of LGR7 but not LGR7.10 increases cAMP production after relaxin or INSL3 treatment.	NA	human	human	no	overexpression	EH
	Rxfp1 (relaxin/insulin-like family peptide receptor 1 [Mus musculus (house mouse)])	15956683	LGR7, LGR7-truncate	2	2	yes	LGR7 localizes to the cell surface while LGR7-truncate is secreted. Co-transfection of LGR7-truncate with LGR7 decreases the cAMP response to relaxin treatment compared to the transfection of LGR7 alone.	NA	mouse, rat	mouse, rat	no	overexpression	SL	no
	Ryr1 (ryanodine receptor 1 [Mus musculus (house mouse)])	19131108	ASI(+), ASI(-)	2	2	yes	ASI(-) is the juvenile form of ASI(+). Expression of the ASI(-) isoform in adulthood is associated with adult myotonic dystrophy type 1. Overexpression of ASI(-) in dyspedic myotubes leads to a greater increase in excitation-contraction coupling than ASI(+) overexpression.	NA	mouse	mouse	no	overexpression	EH	yes - same function
	RYR2 (ryanodine receptor 2 [Homo sapiens (human)])	21531043	NA	NA	NA	NA	Study functionalizes isozymes rather than isoforms of RYR2.	NA	human	human	NA	NA	SL
	RYR2 (ryanodine receptor 2 [Homo sapiens(human)])	17322175	wildtype, n (30+), d' (24+)	3	3	yes	Isoforms differ in subcellular localization (Figs. 2, 3). Overexpression of 30+ lowers cytoplasmic calcium levels following caffeine stimulation, while 24+ overexpression both lowers cytoplasmic calcium and raises nuclear calcium levels (Fig. 4). 24+ overexpression suppresses caffeine-induced apoptosis (Fig. 6). Isoforms differ in tissue distribution (Fig. 8).	NA	human	mouse	no	overexpression, subcellular localization, tissue distribution	SL	yes - distinct function
	RYR2 (ryanodine receptor 2 [Homo sapiens(human)])	20471962	cardiac-type, islet-type	2	2	yes	Both isoforms are present in human and rat (Fig. 1). Both isoforms bind ryanodine; HEK293 cells overexpressing the rat islet-type isoform but not the rat cardiac-type isoform demonstrate exhibit a greater calcium response to caffeine after treatment with cADPR (Fig. 3). Isoforms differ in tissue distribution (Fig. 5).	NA	human, rat	human	no	overexpression, tissue distribution	SL	no
Positive	Ryr3 (ryanodine receptor 3 [Mus musculus (house mouse)])	16678258	RYRL, RYRS	3	2	yes	Isoforms differ in tissue distribution. Knockdown of RYR3L decreases the amplitude and upstroke velocity of the caffeine-induced calcium response. RYR3S knockdown increases the amplitude and upstroke velocity of the caffeine-induced calcium response.	NA	mouse	mouse	no	knockdown (multiple isoform-specific)	EH
	SAT1 (spermidine/spermine N1-acetyltransferase 1 [Homo sapiens (human)])	15845361	SSAT, isSSAT	2	2	yes	Overexpression of isSSAT but not SSAT increases survival in HEK293 cells treated with DFO.	NA	human	human	no	overexpression	EH	no
	SCARB1 (scavenger receptor class B member 1 [Homo sapiens (human)])	7689561	CLA-1 300 bp, CLA-1 600 bp	2	NA	NA	Paper detects 2 alternativelyt spliced forms of CLA-1, but does not assess the function of either isoform.	NA	Human	Mouse	yes	Detection	BH
	SCARB1 (scavenger receptor class B member 1 [Homo sapiens (human)])	14726519	SR-BI, SR-BII	2	2	yes	Pulse-chase experiments showed that SR-BII rapidly internalized HDL protein, whereas in the case of SR-BI most HDL protein remained surface bound. selective cholesteryl ether uptake was significantly lower in SR-BII compared to SR-BI.	NA	Human	Chinese Hamster	no	Activity Assay, Timecourse Distribution	BH
	SCARB1 (scavenger receptor class B member 1 [Homo sapiens (human)])	17673517	SR-BI, SR-BII	2	NA	NA	Paper investigates the regulation of the isoforms by estrogen. Estrogen mainly induces the down-regulation of glycosylated SR-BI and the uip-regulation of nonglycosylated SR-BII	NA	Human	Human	yes	Regulation of Isoforom Expression	BH
	SCARB1 (scavenger receptor class B member 1 [Homo sapiens (human)])	20085651	SR-BI, SR-BII	2	NA	NA	Paper investigates the expression of the two isoforms in both males and females. The function of the isoforms is not assessed in this study.	NA	Human	Human	yes	NA	BH
	SCN5A (sodium voltage-gated channel alpha subunit 5 [Homo sapiens (human)])	21552533	Nav1.5a, b, c, d, e, f, E28B, E28C, E28D	9	NA	NA	Study looks at effect of T160K mutation on the function of different isoforms. The function of the wildtype isoforms is not investigated.	NA	human	human	NA	NA	JP
	SCN9A (sodium voltage-gated channel alpha subunit 9 [Homo sapiens (human)])	22911851	5A11S, 5N11S, 5A11L, 5N11L	4	4	yes	Overexpression of each isoform increased the sodium current through the plasma membrane, although isoforms differed in current density when co-expressed with the beta1 subunit.	NA	human	human	no	overexpression	JP	yes - same function
Potentially Positive	SEC16B (SEC16 homolog B, endoplasmic reticulum export factor [Homo sapiens (human)])	27492621	Fl, E29, E30, Short	4	1	NA	Knockdown of E29 abolishes PMA-induced ERES increase. Combined knockdown of Fl and E30 does not significantly alter ERES.	NA	human	human	no	knockdown (1 isoform), knockdown (non-isoform-specific)	JP
	SEL1L (sel-1 suppressor of lin-12-like [Caenorhabditis elegans (roundworm)])	19204006	A, B, C	3	>=2	yes	Isoforms differ in subcellular localization. Both B and C isoforms co-immunoprecipitate with unassembled Ig-μs chains. Overexpression of either the B or the C isoform promotes Ig-μs secretion.	NA	human	human	no	overexpression, subcellular localization	EH	yes - same function
	SEPHS1 (selenophosphate synthetase 1 [Homo sapiens (human)])	20471958	major type (MT), deltaE2, deltaE8, +E9, +E9a	5	5	yes	MT localizes to both the plasma and nuclear membrane while the other splice variants are found in the cytoplasm. All isoforms homodimerize, but deltaE2 also heterodimerizes with MT and +E9. Isoforms are differentially expressed during cell cycle progression.	NA	human	human	no	protein interaction, subcellular localization	EH
	SF3B1 (splicing factor 3b subunit 1 [Homo sapiens (human)])	27211273	NA	NA	NA	NA	The study examines novel isoforms arising from SF3B1 mutations rather than endogenous isoforms of the gene.	NA	human	human	NA	NA	JP
	Sfswap (splicing factor, suppressor of white-apricot homolog (Drosophila) [Mus musculus (house mouse)])	8940107	full-length, 2a, 2b	2	NA	NA	Sfswap overexpression promotes 2b production while SRSF1 overexpression decreases it.	NA	mouse	African green monkey	yes	regulation of isoform expression	SL
	SFTPA1 (surfactant protein A1 [Homo sapiens (human)])	23525782	AD, AD'	>=1	NA	NA	Variants differ in their 5' UTR.	NA	human	human	yes	regulation of isoform expression	SL
	SFTPA2 (surfactant protein A2 [Homo sapiens (human)])	23525782	ABD, ABD'	>=1	NA	NA	Variants differ in their 5' UTR.	NA	human	human	yes	regulation of isoform expression	SL
Potentially Positive	SGO1 (shugoshin 1 [Homo sapiens (human)])	18331714	Sgo1, sSgo1	2	1	NA	Knockdown of Sgo1 gene increases formation of centrosomal loci and centriole splitting. Overexpression of sSog1, which interacts with Plk1 and localizes to the centrosome (interphase) and spindle poles (mitosis), reduces centriole splitting.	NA	human, mouse	human	no	knockdown (non-isoform-specific), rescue (1 isoform), subcellular localization	JP
	SH2D2A (SH2 domain containing 2A [Homo sapiens (human)])	16839418	1, 2, 3, 4, 5	5	1	no	Isoforms are differentially expressed in peripheral blood mononuclear cells and CD4+ T cells. They are predicted to have different protein interaction partners and functional domains.	NA	human	human	yes	tissue distribution	EH
Potentially Positive	SH2D3C (SH2 domain containing 3C [Homo sapiens (human)]	17174122	Chat, Chat-H	2	2	yes	Chat overexpression promotes EGF-stimulated cell migration. Knockdown of Chat-H inhibits T cell migration, and overexpression of Chat-H on a null background rescues T cell migration.	NA	human	human, mouse	no	knockdown (1 isoform), rescue (1 isoform)	JP
Potentially Positive	SH3BP1 (SH3 domain binding protein 1 [Homo sapiens (human)])	23223568	3BP1, CIN, BGIN	3	NA	NA	BGIN knockdown decreases Rac1 activity and increases ROS production.	NA	human	human, mouse	no	knockdown (1 isoform)	SL
	SHC1 (SHC adaptor protein 1 [Homo sapiens (human)])	9049300	p46, p52, p66	3	3	yes	Overexpression of p52/p46 induces fibroblast transformation and increases transcriptional activity of the c-fos promotor. Overexpression of p66 has no effect on fibroblast transformation and decreases transcriptional activity of the c-fos promotor. All isoform are phosphorylated after EGF stimulation and co-immunoprecipitate with EGFR/Grb2.	NA	human, mouse	human, African green monkey	no	overexpression, protein interaction	SL	yes - distinct function
	SIAH1 (seven in absentia homolog 1 (Drosophila melanogaster [fruit fly]))	17420721	Siah-1, Siah-1S	2	1	no	Isoforms differ in tissue distribution. Both isoforms self-ubiquinate in an in vitro ubiquitination assay. Overexpression of Siah-1S increased beta-catenin expression, Tcf/Lef activity, and cell proliferation, all of which are reduced by overexpression of Siah-1.	NA	human	human	no	overexpression	EH
Potentially Positive	Sim2 (single-minded family bHLH transcription factor 2 [Mus musculus (house mouse)])	18160708	SIM2s, SIM2	2	1	NA	Knockout of Sim2 in mouse mammary gland causes aberrant mammary ductal development characterized by loss of polarity, decreased E-cadherin expression, and transformation. Knockdown of SIM2s in MCF7 cells increases SLUG and MMP2 levels, epithelial-mesenchymal transition, and tumorigenesis.	NA	mouse	human, mouse	no	knockdown (1 isoform), knockout (1 isoform)	JP
	Sim2 (single-minded family bHLH transcription factor 2 [Mus musculus (house mouse)])	16484282	Sim2, Sim2s	2	2	yes	Overexpression of either isoform represses hypoxia-induced reporter gene expression and activates CME-mediated gene expression.	NA	mouse	human, mouse	no	overexpression	EH	yes - same function
Negative	SIRT1 (sirtuin 1 [Homo sapiens (human)])	22124156	SIRT1-FL, SIRT1-Δ2/9, SIRT1-Δ8	3	2	yes	Knockdown of SIRT1-Δ2/9 results in lower p53 protein levels. Knockdown of SIRT1-FL does not reduce p53 expression.	NA	human	human	no	knockdown (multiple isoform-specific)	JP
Positive	Sirt3 (sirtuin 3 [Mus musculus (house mouse)])	20235147	mSIRT3-L, mSIRT3-S	1	2	yes	A greater proportion of mSIRT3-L localizes to the mitochondria from the cytoplasm compared to mSIRT3-S. SIRT3 knockdout lowers the basal oxygen consumption rate. Rescue with either isoform via electroporation restores it to WT levels.	NA	mouse	human, rat	no	rescue (multiple isoform-specific)	EH
	SLC11A2 (solute carrier family 11 member 2 [Homo sapiens (human)])	20410187	1A, 1B, +IRE, -IRE	4	4	yes	Overexpression of miRNA Let-7d decreases expression of the -IRE isoform and contributes to the differential expression of SLC11A2 isoforms during erythroid differentiation.	NA	human	human	yes	regulation of isoform expression	EH
Potentially Positive	Slc12a1 (solute carrier family 12 member 1 [Mus musculus (house mouse)])	16807402	NKCC2A, NKCC2B, NKCC2F	3	1	no	Isoforms are differentially expressed across the thick ascending limb of Henle. Knockout of NKCC2B decreases urine osmolality and circulating renin levels during salt loading.	NA	mouse	mouse	no	knockout (1 isoform), tissue distribution	EH
	SLC12A3 (solute carrier family 12 member 3 [Homo sapiens (human)])	18580052	NCCT1, NCCT2	2	NA	NA	RT-PCR detect the presence of NCCT1 and NCCT2 in human kidney and white blood cells. The function of either isoform is not assessed.	NA	Human	Human	yes	Detection	BH
	SLC12A3 (solute carrier family 12 member 3 [Homo sapiens (human)])	26561651	NCC1, NCC2, NCC3	3	2	yes	Overexpression of NCC1 significantly increases thiazide-sensitive sodium transport compared to NCC3. NCC1 and NCC2 are found to differ in their subcellular localization when compared to NCC3.	no	Human	Xenopus	no	Overexpression, Subcellular Localization	BH	yes - same function
	SLC18A1 (solute carrier family 18 member 1 [Homo sapiens (human)])	16326835	VMAT1, VMAT1delta15	2	1	no	VMAT1 localizes to dense core vesicles while VMAT1delta15 localizes to the ER. Overexpression of VMAT1 increases serotonin uptake while VMAT1delta15 overexpression does not.	NA	human	human, African green monkey	no	overexpression	EH
	SLC1A2 (solute carrier family 1 member 2 [Homo sapiens (human)])	17050039	canonical, b, c, exon 9-skipped, HBGTII, HBGTIIC	6	1	no	Isoforms are differentially expressed in different regions of the human and rat brain.	NA	human, rat	human, rat	yes	tissue distribution	EH
	SLC1A3 (solute carrier family 1 member 3 [Homo sapiens (human)])	16042756	EAAT1, EAAT1ex9skip	2	1	no	Ratio of EAAT1/EAAT1ex9skip expression varies across different brain regions. Overexpression of EAAT but not EAAT1ex9skip increases glutamate uptake. Cells overexpressing both isoforms demonstrate lower glutamate uptake compared to cells overexpressing EAAT alone.	NA	human	human	no	overexpression, tissue distribution	EH
	SLC22A5 (solute carrier family 22 member 5 [Homo sapiens (human)])	17509700	OCTN2, OCTN2VT	2	1	no	VT is retained in the ER while the canonical isoform localizes to the plasma membrane. Overexpression of OCTN2 but not OCTN2VT increases carnitine uptake.	NA	human	human	no	overexpression, subcellular localization	EH
	SLC24A3 (solute carrier family 25 member 3 [Homo sapiens (human)])	17273968	PiC-A, PiC-B	2	NA	NA	Study describes mutation in PiC-A-specific exon leading to mitochondrial dysfunction in 2 siblings.	NA	human	human	NA	disease association	SL
	SLC25A29 (solute carrier family 25 member 29 [Homo sapiens (human)])	24652292	NA	NA	NA	NA	Study does not look at spliceoforms of this gene.	NA	human, mouse	NA	NA	NA	JP
	SLC29A1 (solute carrier family 29 member 1 (Augustine blood group) [Mus musculus (mouse)])	11179696	mENT1.1, mENT1.2	2	1	yes	Both isoforms are abundant in multiple tissues. Overexpression of either isoform increases adenosine uptake.	NA	mouse	human	no	overexpression, tissue distribution	JL	yes - same function
	SLC30A2 (solute carrier family 30 member 2 [Homo sapiens (human)])	19496757	long (42kDa), short (35kDa)	2	2	yes	The long isoform localizes to the secretory compartment while the short isoform localizes to the plasma membrane. Overexpression of the long isoform in both secretory and non-secretory cells increased Zn efflux.	NA	human	mouse	no	overexpression, subcellular localization	EH	yes - same function
	SLC30A5 (solute carrier family 30 member 5 [Homo sapiens (human)])	17234632	A, B	2	2	yes	Isoform A localizes to the Golgi while B is found throughout the cell and at the plasma membrane. The expression of both isoforms is regulated by levels of extracellular zinc.	NA	human	human	no	subcellular localization	EH
	SLC35A2 (solute carrier family 35 member A2 [Homo sapiens (human)])	15932921	UGT1, UGT2	2	2	yes	UGT1 localizes to the Golgi while UGT2 is found in both the Golgi and the ER.	NA	human	Chinese hamster	no	subcellular localization	EH
	SLC40A1 (solute carrier family 40 member 1 [Homo sapiens (human)])	16330432	canonical, II, III	3	1	no	Isoforms differ in their subcellular localization, expression during erythroid development, and expression after iron treatment.	NA	human	human	yes	subcellular localization, regulation of isoform expression	EH
	SLC40A1 (solute carrier family 40 member 1 [Homo sapiens (human)])	19416716	FPN1A, FPN1B	2	NA	NA	Isoforms are expressed under different conditions and vary in their tissue distribution.	NA	human	human, mouse, rat	yes	tissue distribution	SL
	SLC6A2 (solute carrier family 6 member 2 [Homo sapiens (human)])	20700532	FL hNET, hNETdeltaEX6	2	1	no	Isoforms differ in tissue distribution. Overexpression of FL but not truncated isoform increases norepinephrine uptake.	NA	human	African green monkey, dog	no	overexpression, tissue distribution	EH
	SLC6A2 (solute carrier family 6 member 2 [Homo sapiens (human)])	16965261	hNET1, hNET2	2	2	yes	hNET1 localizes to the plasma membrane while hNET2 is found in both the plasma membrane and the intracellular compartment. Both isoforms demonstrate norepinephrine transport activity when overexpressed, although hNET1 has a greater Michaelis constant and Vmax.	NA	human	African green monkey, dog	no	overexpression, subcellular localization	EH	yes - same function
	SLC6A2 (solute carrier family 6 member 2 [Homo sapiens (human)])	11595346	hNET, hNET C-t var1, hNET C-t var2	3	2	yes	hNET and var2, but not var1, localized to the cell membrane. Overexpression of both isoforms increased norepinephrine uptake. Var2 has a greater affinity for norepinephrine but a lower Vmax than hNET.	NA	human	African green monkey	no	overexpression	SL	yes - same function
	SLC6A3 (solute carrier family 6 member 3 [Homo sapiens (human)])	20700532	FL hDAT, hDATdeltaEX6	2	2	yes	FL hDAT localizes to the cell surface while hDATdeltaEX6 is found in the cytosol. FL hDAT overexpression increases dopamine uptake. FL hDAT co-immunoprecipitates with hDATdeltaEX6. Co-expression of hDATdeltaEX6 decreases surface expression of FL hDAT and decreases dopamine uptake.	NA	human	African green monkey, dog	no	overexpression, subcellular localization	EH	no
	SLO1 (potassium calcium-activated channel subfamily M alpha 1 [Homo sapiens (human)])	19794150	Slo1(VEDEC), Slo1(QEERL), Slo1(EMVYR)	3	3	yes	Neph1 co-immunoprecipitates with each of the isoforms and reduces their surface expression.	NA	human, chicken	human, chicken, mouse	no	protein interaction	SL
Negative	Smad2 (SMAD family member 2 [Mus musculus (house mouse)])	15630024	deltaexon3, FL	2	1	no	Overexpression of deltaexon3 but not full-length isoform rescues endoderm development in Smad2-deficient embryonic stem cell lines.	NA	human, mouse	mouse, African green monkey	no	rescue (multiple isoform-specific)	EH
	SMN2 (survival of motor neuron 2, centromeric [Homo sapiens (human)])	28728573	SMNFL, SMFdelta7	NA	NA	NA	Paper investigates regulation of SMN2 by splicing regulator RBM10. Isoform function is not tested.	NA	human	human	NA	regulation of isoform expression	JP
	Smox (spermine oxidase [Mus musculus (house mouse)])	14764092	alpha, mu, gamma, delta, beta, epsilon, phi, omega, eta	9	2	yes	Purified alpha and mu isoforms demonstrate catalytic activity in an in vitro enzyme assay. Alpha, delta, and gamma isoforms localize exclusively to the cytoplasm although mu is also found in the nucleus.	NA	mouse	mouse, E. coli	no	activity assay, subcellular localization	SL
	Smox (spermine oxidase [Mus musculus (house mouse)])	15955064	mSMOalpha, mSMOmu	2	2	yes	Purified alpha and mu isoforms demonstrate catalytic activity in an in vitro enzyme assay.	NA	mouse	mouse, E. coli	no	activity assay	EH
Positive	Snap25 (synaptosomal-associated protein 25 [Mus musculus (house mouse)])	16195346	Snap-25a, Snap-25b	2	2	yes	Snap-25a is the predominant isoform in embryonic brains, while Snap-25b is predominant in adult brains. Thermal denaturation assay indicates that SNAP-25b-containing SNARE complexes are more stable than SNAP-25a-containing complexes. SNAP-25a overexpression increases the rate of sustained exocytic activity while SNAP-25b overexpression increases the size of the exocytic burst.	NA	mouse	mouse, E. coli	no	rescue (multiple isoform-specific)	JP
	SNRNP70 (small nuclear ribonucleoprotein U1 subunit 70 [Homo sapiens (human)])	9685421	NA	NA	NA	NA	Study identifies domain responsible for binding to SRSF1.	NA	human	yeast	NA	NA	SL
	SNRNP70 (small nuclear ribonucleoprotein U1 subunit 70 [Homo sapiens (human)])	24146627	full length, deltaExon7-8	2	1	no	Full-length isoform is a regulator of alternative splicing, deltaExon7-8 isoform is a target of NMD.	NA	human, mouse, zebrafish	human, mouse, zebrafish	yes	regulation of isoform expression	SL
	SORBS1 (sorbin and SH3 domain containing 1 [Homo sapiens (human)])	22427994	+e26 , -e26	2	NA	NA	Isoform -e26 is enriched in the brains of people with muscular dystrophy and in MBNL1-knockout mice (a muscular dystrophy model).	NA	human, mouse	human, mouse	yes	disease association	SL
	SOST (sclerostin [Homo sapiens (human)])	11179006	wt-SOST, mut1-SOST, mut2-SOST	3	NA	NA	Paper investigates mutations in splice site of SOST mRNA that leads to cryptic splicing and presence of new transcripts with respect to Sclerosteosis disease	maybe (associated with Sclerosteosis)	human	human	NA	disease association
	Spag9 (sperm associated antigen 9 [Mus musculus (house mouse)])	22427994	+e31 , -e31	2	NA	NA	Alternative isoform is enriched in MBNL1-knockout mice (a muscular dystrophy model).	NA	mouse	mouse	yes	disease association	SL
	SREBF1 (sterol regulatory element binding transcription factor 1 [Homo sapiens (human)])	18267114	a, c, adelta, cdelta	4	4	yes	Overexpression of each isoform increases the transcriptional activity of promoters mtGPAT1 (mouse) and FAS (rat). Isoforms are differentially expressed in human tissues and cell lines.	NA	human, mouse, rat	human	no	overexpression	EH	yes - same function
	SRF (serum response factor [Homo sapiens (human)])	17629633	full-length, delta345, delta5, delta3, delta34, delta3456	6	>=2	yes	Three novel SRF isoforms are identified. SRF-FL and SRF-delta345 but not SRF-delta3 bind the serum response element. Overexpression of SRF-delta345 reduces the transcriptional activity of SRE.	NA	human	human, mouse	NA	overexpression, activity assay	EH	no
	SRSF1 (serine and arginine rich splicing factor 1 [Homo sapiens (human)])	26797131	NA	NA	NA	NA	Overexpression of SRSF1 promotes CD44 exon v5 exclusion. Overexpression of NSrp70, a SRSF1-interacting protein, promotes exon v5 retention.	NA	human	human	NA	NA	SL
	SRSF1 (serine and arginine rich splicing factor 1 [Homo sapiens (human)])	20139984	I, II, III, IV, V, VI	6	1	NA	Overexpression of exogenous SRSF1 lowers endogenous SRSF1 production by 1) slightly decreasing isoform I transcription, 2) promoting the splicing of SRSF1 into transcripts targeted for NMD, and 3) decreasing polysome association of its own mRNA.	NA	human	human	no	overexpression, regulation of isoform expression	SL
	Sstr2 (somatostatin receptor 2 [Mus musculus (house mouse)])	7902529	SSTR2A, SSTR2B	2	1	no	Somatostatin treatment decreases cAMP formation in cells overexpressing the somatostatin receptor SSTR2B but not SSTR2A.	NA	mouse	African green monkey	no	overexpression	SL
	ST2 (suppression of tumorigenicity 2 [Homo sapiens (human)])	11478810	ST2, ST2L, ST2V	3	NA	NA	ST2 is secreted while ST2L and ST2V are found on the plasma membrane. ST2V is differentially expressed across different tissues.	NA	human	African green monkey	yes	subcellular localization, tissue distribution	SL
	ST6GALNAC1 (ST6 N-acetylgalactosaminide alpha-2,6-sialyltransferase 1 [Homo sapiens (human)])	26452038	69 kDa, 55 kDa	2	2	yes	Purified 69 kDa and 55 kDa isoforms demonstrate similar levels of activity in sialyltransferase assay. Mice injected with cancer cells overexpressing 55 kDa isoform demonstrate less tumor growth than mice injected with control cells.	NA	human	human, mouse	no	overexpression, activity assay	SL	no
	Stap1 (signal transducing adaptor family member 1 [Mus musculus (house mouse)])	11716489	Type A, B, C	3	1	yes	Overexpression of Type A, B, and C, showed a change in CREB activity in Ramos cells only when Type A is overexpressed. Type B nor Type C could increase the activity higher than basal levels, suggesting a Dom-Neg type function.	no	Mouse	Human	no	Overexpression	BH	no
	STC2 (stanniocalcin 2 [Homo sapiens (human)])	9723890	NA	NA	NA	NA	Presence of multiple STC-2 transcripts - speculates there could be alternative splicing products. Does not investigate isoform function.	NA	human, mouse	human, mouse	yes	detection	JP
Positive	STIM2 (stromal interaction molecule 2 [Homo sapiens (human)])	25896806	STIM2.1, STIM2.2, STIM2.3	3	2	yes	STIM2.1 and STIM2.2 differ in their tissue distribution. STIM2.2 knockdown impairs store-operated calcium entry while STIM 2.1 knockdown promotes it.	NA	human	human	no	knockdown (multiple isoform-specific)	SL
	STOX2 (storkhead box 2 [Homo sapiens (human)])	27555360	NA	NA	NA	NA	A lncRNA intronic to STOX2 regulates its splicing.	NA	human	human	NA	regulation of isoform expression	JP
	Stra6 (stimulated by retinoic acid gene 6 [Mus musculus (house mouse)])	25544292	Stra6S, Stra6L	2	NA	NA	Study investigates differential expression of isoforms but does not look at isoform function.	NA	mouse	mouse	yes	regulation of isoform expression	JP
	Strn3 (striatin 3 [Mus musculus (mouse)])	25035075	78 kDa, 82 kDa, 87 kDa, 35 kDa, 52 kDa	>5	5	yes	All isoforms immunoprecipitate with DJ-1 but only 78/87 kDa isoforms co-immunoprecipitate with Akt. 78 kDa overexpression decreases susceptibility to oxidative stress while overexpression of the 35 kDa isoform increases it.	NA	mouse	mouse	no	overexpression, protein interaction	SL	yes - distinct function
	Strn3 (striatin 3 [Mus musculus (mouse)])	28634818	NA	6	NA	NA	Paper does not look at different isoforms of the gene but cites another study to remark that isoforms differ in their tissue distribution.	NA	mouse	mouse	yes	tissue distribution	SL
	STX1B (syntaxin 1B [Homo sapiens (human)])	18691641	canonical, deltaTMD	2	1	no	Both isoforms localize to the nucleus. deltaTMD expression is inversely correlated with survival in cancer patients.	NA	human	human	yes	disease association, subcellular localization	EH
	Sulf2 (sulfatase 2 [Mus musculus (house mouse)])	21968018	full-length, short	2	NA	NA	Sulf2 isoforms are differentially expressed in lung tumor tissues.	NA	mouse	mouse	yes	disease association	JP
	SUMO1 (small ubiquitin-like modifier 1 [Homo sapiens (human)])	27919694	NA	NA	NA	NA	Study examines SUMO1 isozymes.	NA	mouse	mouse	NA	NA	JP
Positive	SUN1 (Sad1 and UNC84 domain containing 1 [Homo sapiens (human)])	27858498	SUN1_916, SUN1_888, SUN1_785, SUN1_822, SUN1_812, SUN1_702	>10	2	yes	Isoforms differ in their tissue distribution. Knockdown of SUN1_888 decreases cell migration while knockdown of SUN1_916 increases it.	NA	human	human	no	knockdown (multiple isoform-specific)	SL
Potentially Positive	SVIL (supervillin [Homo sapiens (human)])	23382381	isoform 1, isoform 2, isoform 3, isoform 4	4	2	yes	Overexpression of 1 or 4 decreases p53 levels. Isoform 4 knockdown decreases cell viability after etoposide-induced DNA damage. The effect is greater when both isoform 1 and 4 are knocked down.	NA	human	human	no	knockdown (multiple isoform-specific)	SL
	SVIL (supervillin [Homo sapiens (human)])	12711699	supervillin, archvillin	2	1	no	Isoforms differ in their tissue distribution and subcellular localization. Overexpression of archvillin but not supervillin in myoblasts inhibits myotube formation.	NA	human, mouse	human, mouse	no	overexpression	SL
Potentially Positive	SVIL (supervillin [Homo sapiens (human)])	Lee et al. 2007	supervillin, archvillin, smooth muscle archvillin	3	1	no	Knockdown of mouse archvillin impairs myofibril assembly. Phenotype is rescued by expression of human archvillin.	NA	human, mouse	mouse	no	knockdown (1 isoform)	SL
	SYK (spleen associated tyrosine kinase [Homo sapiens (human)])	12907655	Syk(L), Syk(S)	2	1	no	Syk(S) is seldom expressed in normal tissues but is observed in several cancer cells. Overexpression of Syk(L) but not Syk(S) decreases cell invasiveness. Syk(L) is found in the cytoplasm/nucleus but Syk(S) is only observed in the cytoplasm.	NA	human	human	no	overexpression, subcellular localization	SL
	SYNCRIP (synaptotagmin binding cytoplasmic RNA interacting protein [Homo sapiens (human)])	11574476	hnRNP Q1, Q2, Q3	3	3	yes	All three isoforms bind to SMN in vitro. Immunodepletion of hnRNP Qs and hnRNP Rs decrease overall splicing of mRNA	no	human	human	no	knockdown (non-isoform-specific), protein interaction	JP
	SYNCRIP (synaptotagmin binding cytoplasmic RNA interacting protein [Homo sapiens (human)])	18794368	hnRNP Q1, Q2, Q3	3	3	yes	Q1 binds to SMN2 exon7. Overexpression of Q1 promotes exon7 inclusion in SMN2. Overexpression of Q2 or Q3 suppresses exon 7 inclusion in SMN2. Q1 predominantly localizes to cytoplasm, whereas Q2 and Q3 localizes in nucleus. Knockdown of Q1 alone or combined knockdown of Q2/Q3 did not significantly affect splicing of SMN2	no	human	human	no	Knockdown (non-isoform-specific), overexpression, subcellular localization	JP	yes - distinct function
Potentially Positive	Syne1 (spectrin repeat containing, nuclear envelope 1 [Mus musculus (house mouse)])	28625779	nesprin1alpha, nesprin1beta, nesprin1 giant	3	1	no	Nesprin1alpha knockout mice demonstrate impaired rod photoreceptor hyperpolarization. Nesprin1alpha is not expressed in the cerebrum, where other isoforms were found to colocalize with rootletin in the ciliary rootlets of multiciliated ependymal cells.	NA	mouse	mouse	no	knockout (1 isoform)	SL
	Syne2 (spectrin repeat containing, nuclear envelope 2 [Mus musculus (house mouse)])	18477613	Nesprin-2, Nesprin-2deltaABD	2	NA	NA	The Nesprin-2deltaABD mutant displays altered nuclear envelope architecture. This mutant was generated by the authors to test the function of the Nesprin-2 actin-binding domain. It does not occur in nature.	NA	mouse	mouse	NA	NA	EH
	Syngap1 (synaptic Ras GTPase activating protein 1 homolog (rat) [Mus musculus (house mouse)])	22692543	Aalpha1, Balpha1, Calpha1, Aalpha2, Balpha2, Calpha3	>6	5	yes	Overexpression of Aalpha1, Balpha1, or Calpha1 decreases the percentage of neurons demonstrating AMPA receptor-mediated miniature excitatory synaptic currents (mEPSCs). Overexpression of Balpha2 and Calpha2 increases the mean mEPSC amplitude.	NA	mouse	mouse	no	overexpression	SL	yes - distinct function
	SYT8 (synaptotagmin VIII [Homo sapiens (human)])	16386321	50 kDa, 40 kDa	2	1	no	The 40 kDa isoform is cytoplasmic while the 51 kDa isoform localizes to the plasma membrane.	NA	mouse, rat	mouse, rat, Golden hamster	yes	subcellular localization	EH
	TACC2 (transforming acidic coiled-coil containing protein 2 [Homo sapiens (human)])	12620397	TACC21, TACC2s	2	1	NA	Overexpression of TACC2s decreases cell growth rate. Co-immunoprecipitation assays show TACC2s complexes with GAS41 and INI-1 containing SWI/SNF complex	NA	human	human	no	overexpression, protein interaction	JP
	TAF4B (TATA-box binding protein associated factor 4b [Homo sapiens (human)])	16088961	full-length, novel isoform	2	1	no	Study reports novel isoform predicted to regulate canonical isoform in dominant-negative manner.	NA	human	human	yes	detection	EH
	TAZ (tafazzin [Homo sapiens (human)])	19700766	full-length, delta5, delta7, delta5delta7	4	2	yes	Human isoforms localize to the mitochondria. Overexpression of full-length and delta5 isoforms increases transacylase activity and can restore activity in TAZ -/- flies.	NA	human, fruit fly	human, fruit fly	no	overexpression, subcellular localization	EH	yes - same function
	Tbx5 (T-box 5 [Mus musculus (house mouse)])	18391012	a, b	2	1	no	Overexpression of isoform a increases cell proliferation. Overexpression of isoform b without isoform a results in growth arrest and apoptosis.	NA	mouse	mouse, human	no	overexpression	EH
	TBXA2R (thromboxane A2 receptor [Homo sapiens (human)])	11112783	TPbeta, TPalpha	2	NA	NA	TPbeta but not TPalpha undergoes tonic and agonist-induced internalization.	NA	human	human	yes	subcellular localization	SL
	TBXA2R (thromboxane A2 receptor [Homo sapiens (human)])	16565578	alpha, beta	2	2	yes	alpha and beta form homo- and heterodimers in the plasma membrane. Overexpression of both isoforms potentiates thromboxane-mediated signalling, with the alpha isoform having a greater effect than the beta isoform.	NA	human	human, hamster	no	overexpression, subcellular localization	EH	yes - same function
	TCF7 (transcription factor 7 [Homo sapiens (human)])	22859735	Tcf1B, Tcf1E	>2	2	yes	TCF7/TCF7L2 double knockdown impairs the Wnt-induced transcriptional activity of several promoters associated with active chromatin. Phenotype is rescued by overexpression of either isoform, although Tcf1E has a greater effect.	NA	mouse, human	mouse	no	knockdown (non-isoform-specific)	SL
	TCF7L2 (transcription factor 7 like 2 [Homo sapiens (human)])	22859735	Tcf4E2, Tcf4M1	>2	2	yes	TCF7/TCF7L2 double knockdown impairs the Wnt-induced transcriptional activity of several promoters associated with active chromatin. Phenotype is rescued by overexpression of human homologs for either isoform, although Tc4E2 has a greater effect.	NA	mouse, human	mouse	no	knockdown (non-isoform-specific)	SL
	Tcf7l2 (transcription factor 7 like 2, T cell specific, HMG box [Mus musculus (house mouse)])	20044351	E1, E2, E3, E4, M1, M2, M3, S1, S2, S3, S4, S6, S8	13	NA	NA	Isoforms differ in tissue distribution. Overexpression of E2, E4, M1, and S2 differentially activate a range of promoters.	NA	mouse	mouse, human	no	overexpression, tissue distribution	EH
	TFCP2 (transcription factor CP2 [Mus musculus (house mouse)])	15988015	CP2a, CP2b, CP2c	3	>=2	yes	Overexpression of CP2b and CP2c, but not CP2a, increases the expression of genes regulated by the alpha-globin promoter. All isoforms can heterodimerize with each other.	NA	mouse	mouse, human, E. coli	no	overexpression, protein interaction	SL	yes - same function
	TFDP3 (transcription factor Dp family member 3 [Homo sapiens (human)])	8923205	alpha (E+), beta (E-), delta (E+), gamma (E-)	4	NA	NA	E+ forms have a nuclear localization signal, while E- forms depend on interaction with other proteins to localize to the nucleus. Isoform function not tested.	NA	human	African green monkey	no	subcellular localization	SL
	TGFB1 (transforming growth factor beta 1 [Homo sapiens (human)])	11683420	LTBP-1, LTBP-2, LTBP-3, LTBP-4, LTBP-4delta8-Cys3rd	5	NA	NA	Isoforms are differentially expressed across human tissues. Isoform function not tested.	NA	human	human	yes	tissue distribution	SL
	TH (tyrosine hydroxylase [Homo sapiens (human)])	7901013	TH-1, TH-2, TH-3, TH-4	4	4	yes	All isoforms are phosphorylated by MAPKAP kinase-1 and 2, but at slightly different rates. The activity of TH increases with increasing degrees of phosphorylation by any of the substances, in vitro.	NA	Human	Human, In Vitro	no	Activity Assay	BH
	THRA (thyroid hormone receptor alpha [Mus musculus (house mouse)])	16322094	TRalpha1, TRalpha-deltaE6	>=2	2	yes	TRalpha1 transfection increases the transcription of genes regulated by certain promoters, but co-transfection with TRalpha-deltaE6 eliminates this effect. The alternative isoform probably interacts with the canonical isoform and sequesters it in the cytoplasm, away from the nucleus where it functions as a transcriptional activator.	NA	mouse	quail	no	overexpression	SL	no
	THRB (thyroid hormone receptor beta [Homo sapiens (human)])	11518802	TRbeta1, TRbeta2, TRbeta2spl	3	2	yes	Treatment of cells overexpressing TRbeta1 or TRbeta2, but not TRbeta2spl, decreased expression of reporter genes.	NA	human	human, yeast	no	overexpression	SL	yes - same function
	THRB (thyroid hormone receptor beta [Homo sapiens (human)])	15802373	1, 2	2	2	yes	Overexpression of either isoform increases T3-dependent transcriptional activity. The response to T3 is greater in the isoform 2 transfectant than the isoform 1 transfectant.	NA	human	African green monkey, E. coli	no	overexpression, tissue distribution	EH	yes - same function
	THRB (thyroid hormone receptor beta [Homo sapiens (human)])	20470753	1, 2, 3, 4	4	4	yes	Isoforms differ in tissue distribution. Isoform 1 but not 4 binds RXR. Overexpression of isoforms 1 and 2 but not 4 activated T3-dependent transcriptional activity.	NA	human	human	no	overexpression, tissue distribution	EH	yes - same function
	THRB (thyroid hormone receptor beta [Homo sapiens (human)])	15105435	A-G	7	7	yes	In COS-7 cells, overexpression of isoforms B-F, but not A or G, increases gene expression. In JEG-3 cells, isoforms B-G, but not A, reduces gene expression activity. All isoforms directly inhibit protein translation. Isoforms differ in their tissue distribution.	no	Human	Human (JEG-3), Monkey (COS-7)	no	Overexpression, Detection, Tissue Distribution	BH	yes - same function
	THRB (thyroid hormone receptor beta [Homo sapiens (human)])	20691260	A, B, C, D, E, F, G, IVS4A, A2, A3, F1, F2, IVS4B	13	8	yes	Overexpression of variant A in Caki-2 cells results in the highest degree of luciferase activity, and F1 has the strongest inhibitory effect. Variants B-G had varying effects. Variants A2, A3, F1, F2, IVS4B are detected.	NA	Human	Human	no	Overexpression, Detection	BH	yes - same function
Potentially Positive	TIA1 (TIA1 cytotoxic granule associated RNA binding protein [Homo sapiens (human)])	25224594	flIA-1, sTIA-1	2	2	yes	Isoforms are differentially expressed across several cancer cell lines. sTIA-1 knockdown reduces VEGF-A165a levels, increases VEGF-A165b levels, and impairs the nuclear localization of flTIA-1. sTIA-1 overexpression induces cell death while flTIA-1 overexpression increases VEGF-A165b levels and decreases tumor growth in vivo.	NA	human	human, mouse	no	overexpression, knockdown (1 isoform)	SL
Positive	TICAM1 (toll like receptor adaptor molecule 1 [Homo sapiens (human)])	20200155	TRIF, TRIS	2	2	yes	TRIS overexpression activates ISRE, NF-kB, and IFN-beta promoters. Knockdown of either TRIF or TRIS seemed to reduce poly(I:C)-induced activation of the same promoters, although authors neither performed statistical tests nor included error bars in their figure.	NA	human	human	no	knockdown (multiple isoform-specific)	SL
Positive	TICAM2 (toll like receptor adaptor molecule 2 [Homo sapiens (human)])	19412184	TRAM, TAG	2	2	yes	Isoforms differ in tissue distribution and subcellular localization. TRAM overexpression induces transcription of kB/ISRE-mediated reporter genes and increases cellular response to LPS. TAG overexpression has no effect on the transcription of kB/ISRE-mediated reporter genes and inhibits TLR4 signalling pathways to decrease the cellular response to LPS. TRAM knockdown inhibits LPS activation of IS…	NA	human	human	no	knockdown (multiple isoform-specific), tissue distribution, subcellular localization	SL
	TMEFF2 (transmembrane protein with EGF-like and two follistatin-like domains 2 [Homo sapiens (human)])	16439095	full-length, short	2	1	no	The short isoform lacks a follistatin-like domain, the EGF-like domain and the transmembrane domain. The short isoform is localized to the cytoplasm, while the full-length isoform is a transmembrane protein.	NA	human	human	yes	subcellular localization, structural characterization	EH
	TMLHE (trimethyllysine hydroxylase epsilon [Homo sapiens (human)])	15754339	a, b	2	2	yes	Co-transfection of isoforms a and b results in decreased enzyme activity compared to transfection of isoform a alone.	NA	human	African green monkey	no	overexpression	EH	no
	TMPO (thymopoietin [Mus musculus (house mouse)])	8743987	alpha, beta, beta', gamma, epsilon, delta, zeta	7	NA	NA	Study identifies and determines the sequence of mouse TMPO variants. Function not tested.	NA	mouse	mouse	yes	structural characterization	SL
	TNC (tenascin C [Homo sapiens (human)])	11549732	NA	NA	NA	NA	Treatment of neuronal cells with alternatively spliced exon of tenascin-C promotes neurite growth. Study does not examine the function of any endogenous tenascin-C isoforms.	NA	human	rat, hamster	NA	overexpression	SL
	TNFRSF13B (tumor necrosis factor receptor superfamily member 13B [Homo sapiens (human)])	15542592	canonical, d2	2	2	yes	Both isoforms bind APRIL and BAFF ligands in vitro.	NA	human, mouse	E. coli, fall armyworm	no	ligand binding	EH
	TNFRSF1B (tumor necrosis factor receptor superfamily member 1B [Homo sapiens (human)])	16645020	sTNFR2, DS-TNFR2	2	2	yes	DS-TNFR2 levels in the blood are correlated with insulin sensitivity.	NA	human	human	yes	disease association	EH
	TNFSF13B (TNF superfamily member 13b [Homo sapiens (human)])	15972664	canonical, delta	2	2	yes	Delta isoform heterodimerizes with the canonical isoform, suppressing its activity. Overexpression of delta isoform in TNFSF13B -/- mice results in the same phenotype as TNFSF13B -/- mice.	NA	human	mouse	no	overexpression	EH	no
	TNIP1 (TNFAIP3 interacting protein 1 [Homo sapiens (human)])	17016622	full-length alpha, alpha2, full-length beta, beta2, alpha3, beta3, alpha4	7	1	no	Alpha, alpha3, beta and beta3 isoforms are overexpressed in leukemia. Overexpression of alpha, alpha2, and alpha4 reduces NF-kB promoter activity.	NA	human	human	no	overexpression	EH
	TP53 (tumor protein p53 [Homo sapiens (human)])	8632903	truncated p53, p53	2	NA	NA	Full article not available. Structure of truncated p53 is characterized. The truncated isoform is only expressed in quiescent cells.	NA	human	human, yeast	NA	structural characterization	JP
	TP53 (tumor protein p53 [Homo sapiens (human)])	9010216	NA	NA	NA	NA	Characterization of a TP53-binding protein.	NA	human, mouse	human, mouse	NA	NA	JP
	TP53 (tumor protein p53 [Homo sapiens (human)])	12725534	splicing form 1, 2	NA	NA	NA	Isoform 2 is only observed in cancer cells.	NA	human	human	NA	disease association	JP
	TP53 (tumor protein p53 [Homo sapiens (human)])	15713654	full-length p53, p53(ΔAD1ΔBD)	2	2	yes	p53(ΔAD1ΔBD) overexpression upregulates IGFBP3.	NA	human	human	NA	overexpression	JP	no
	TP53 (tumor protein p53 [Homo sapiens (human)])	16418264	NA	NA	NA	NA	Study examines TP53 mutations in colorectal cancer.	NA	human	human	NA	NA	JP
	TP53 (tumor protein p53 [Homo sapiens (human)])	16448698	NA	NA	NA	NA	TP53 ORFs are altered in Marek's disease-derived tumor cell lines.	NA	human	human	NA	disease association	JP
	TP53 (tumor protein p53 [Homo sapiens (human)])	17054774	full-length p53, Deltap53	NA	NA	NA	Study examines isoform expression in tumor samples.	NA	human	human	NA	disease association	JP
	TP53 (tumor protein p53 [Homo sapiens (human)])	17447881	NA	NA	NA	NA	Study examines TP53 mutations in colorectal cancer.	NA	human	human	NA	NA	JP
	TP53 (tumor protein p53 [Homo sapiens (human)])	17688945	p53, delta ex6	2	NA	NA	Novel delta ex6 isoform is found in patients with chronic lymphocytic leukemia.	maybe (chronic lymphocytic leukemia)	human	human	NA	disease association	JP
	TP53 (tumor protein p53 [Homo sapiens (human)])	18414054	NA	NA	NA	NA	Study characterizes TP53 protein complexes.	NA	human	human	NA	NA	JP
	TP53 (tumor protein p53 [Homo sapiens (human)])	19048115	NA	NA	NA	NA	Study investigates NF1 mutations that co-occur with TP53 mutations.	NA	human	human	NA	NA	JP
	TP53 (tumor protein p53 [Homo sapiens (human)])	20101229	NA	NA	NA	NA	Short communication about TP53delta isoform as a prognostic marker in ovarian cancer.	NA	human	human	NA	disease association	JP
	TP53 (tumor protein p53 [Homo sapiens (human)])	21232794	NA	NA	NA	NA	Study examines TP53 mutations in chronic lymphocytic leukemia.	NA	human	human	NA	NA	JP
	TP53 (tumor protein p53 [Homo sapiens (human)])	22777358	full-length p53, p53β	2	NA	NA	SRSF3 regulates TP53 splicing.	NA	human	human	yes	regulation of isoform expression	JP
	TP53 (tumor protein p53 [Homo sapiens (human)])	23404110	TAp53, TAp53β, TAp53γ, Δ133p53, Δ133p53β, Δ133p53γ, Δ40p53, Δ40p53β, Δ40p53γ, Δ160p53, Δ160p53β and Δ160p53γ	12	NA	NA	High ∆133p53/TAp53 ratio is correlated with low survival in a cancer cell line.	NA	human	human	yes	disease association	JP
	TP53 (tumor protein p53 [Homo sapiens (human)])	24336192	full-length p53, Δ40p53	2	NA	NA	Study examines effect of TP53 mutation on TP53 alternative splicing in cancer.	NA	human	human	yes	regulation of isoform expression	JP
	TP53 (tumor protein p53 [Homo sapiens (human)])	24418891	p53, ΔNp53	2	NA	NA	Paper investigates differences in translation efficiency between different variants. Isoform function not tested.	NA	human	human	yes	regulation of isoform expression	JP
	TP53 (tumor protein p53 [Homo sapiens (human)])	25269805	full-length p53, Δ40p53 isoform	2	NA	NA	Study examines effect of TP53 mutation on TP53 alternative splicing in cancer.	NA	human	human	yes	regulation of isoform expression	JP
	TP53 (tumor protein p53 [Homo sapiens (human)])	26586794	p53, Δ40p53	2	NA	NA	Study examines effect of TP53 mutation on TP53 alternative splicing in cancer.	NA	human	human	yes	regulation of isoform expression	JP
Potentially Positive	TP53 (tumor protein p53 [Homo sapiens (human)])	27630122	p53alpha, p53 [beta, gamma], delta40p53 [alpha, beta, gamma], delta133p53 [alpha, beta, gamma], delta160p53 [alpha, beta, gamma]	>12	1	no	delta133p53 expression is correlated with poor breast cancer prognosis. delta133p53 knockdown increases the invasiveness of breast and colon cancer cells, a phenotype rescued by the introduction of siRNA-resistant delta133p53 transcripts.	NA	human	human	no	knockdown (1 isoform)	SL
	TP53 (tumor protein p53 [Homo sapiens (human)])	16131611	full-length p53, Delta133p53, Delta133p53gamma, Delta133p53beta, p53beta, p53gamma,	6	2	yes	Isoforms differ in tissue distribution and subcellular localization. Immunoprecipitation shows that p53beta binds differentially to promoters and can enhance p53 target gene expression in a promoter-dependent manner. Co-transfection of delta133p53 inhibits p53-mediated apoptosis.	NA	human	human	no	overexpression, tissue distribution, subcellular localization	JP	no
	TP53 (tumor protein p53 [Homo sapiens (human)])	23514281	TAp53, Δ40p53	2	2	yes	Overexpression of Δ40p53 in H1299 cells reduces TAp53 transcriptional activity. Overexpression of Δ40p53 in Saos-2 cells partially maintains TAp53 transcriptional activity.	NA	human	human	no	overexpression	JP	yes - same function
	TP53 (tumor protein p53 [Homo sapiens (human)])	24926616	p53α, p53β, p53γ	3	2	yes	Combined knockdown of p53β and p53γ reduces Bax protein expression and increases p21 protein expression. Combined p53β and p53γ knockdown increases cell proliferation. Combined p53α, p53β, and p53γ knockdown does not significantly change cell proliferation.	NA	human	human	no	knockdown (non-isoform-specific)	JP
Potentially Positive	TP53 (tumor protein p53 [Homo sapiens (human)])	25074920	p53FL, p53Ψ	2	2	yes	Knockdown of p53Ψ results in phenotypic and molecular changes indicative of mesenchymal to epithelial transition.	NA	human, mouse	human, mouse	no	knockdown (1 isoform)	JP
	TP53 (tumor protein p53 [Homo sapiens (human)])	25754205	TAp53 [α, β, and γ], Δ40p53 [α, β, and γ], Δ133p53 [α, β, and γ], and Δ160p53 [α, β, and γ]	12	2	yes	Combined TAp53 (α, β, and γ) knockdown does not affect CSC formation. Combined Δ133p53 (α, β, and γ) knockdown increased CSC potential. Δ133p53β overexpression increases mammosphere formation. Δ133p53γ overexpression shows mild mammosphere formation.	NA	human	human	no	overexpression, knockdown (non-isoform-specific)	JP	yes - same function
	TP53 (tumor protein p53 [Homo sapiens (human)])	21112961	p53, delta40p53, delta133p53	10	NA	NA	Study examines regulation of TP53 splicing. Isoform function not tested.	NA	human	human	yes	regulation of isoform expression	SL, JP
	TP53 (tumor protein p53 [Homo sapiens (human)])	8221626	wild type p53, truncated p53	2	NA	NA	Study reports 2 novel splice variants.	NA	human	human	yes	detection	JP
	TP53 (tumor protein p53 [Homo sapiens (human)])	15340061	p53, p47	2	2	yes	Overexpression of p53 reduces colony formation. Overexpression of both p47 and p53 results in greater colony formation than p53 overexpression alone. p47 co-immunoprecipitates with p53.	NA	human	human, mouse	yes	overexpression, protein interaction	JP	no
	TP53 (tumor protein p53 [Homo sapiens (human)])	16009130	p53, deltap53	2	2	yes	Overexpression of deltap53, but not p53, transactivates the Cdk inhibitor p21.	NA	human	human, African green monkey	yes	overexpression	JP	no
	TP53 (tumor protein p53 [Homo sapiens (human)])	22669776	TA-p53, p53Δ40, p53Δ133, p53Δ160, p53β and p53γ	>= 12	NA	NA	Study identifies new TP53 isoforms in two novel cancer cell lines.	NA	human	human	yes	structural characterization	JP
Potentially Positive	TP53 (tumor protein p53 [Homo sapiens (human)])	28288992	FLp53, p53beta, p53gamma	9	1	NA	Full text not available. Knockdown of p53beta increases IR induction of cellular senescence markers, SA-beta-galactosidase activity, and senescence-associated secretory phenotype.	NA	human	NA	no	knockdown (1 isoform)	JP
	TP53 (tumor protein p53 [Homo sapiens (human)])	18621913	canonical, delta	2	1	no	The canonical isoform binds DNA in vitro but the delta isoform does not. Canonical-delta heteromultimerization decreases the DNA binding activity of the canonical isoform.	NA	human	human	no	activity assay, subcellular localization	EH, JP
	Tp53 (tumor protein p53 [Mus musculus (mouse)])	1579500	R-p53, AS-p53	2	NA	NA	p53 is differentially spliced in different mouse tissues.	NA	mouse	mouse	yes	tissue distribution	JL
	TP53I3 (tumor protein p53 inducible protein 3 [Homo sapiens (human)])	15067011	PIG3, PIG3AS	2	NA	NA	UV exposure increases the PIG3AS/PIG3 ratio.	NA	human	human	yes	regulation of isoform expression	JP
Positive	TP63 (tumor protein p63 [Homo sapiens (human)])	21703418	TAp63alpha, TAp63beta, TAp63gamma, deltaNp63alpha, deltaNp63beta, deltaNp63gamma	6	>2	yes	TAp63 and deltaNp63 isoforms are differentially expressed in salivary gland tumors compared to normal salivary gland tissue. DeltaNp63 knockdown increases TAp63 levels but TAp63 knockdown does not increase deltaNp63 levels. deltaNp63 knockdown reduces cell motility, invasiveness, and proliferation while TAp63 knockdown increases them.	NA	human	human	no	knockdown (multiple isoform-specific)	SL
Positive	TP63 (tumor protein p63 [Homo sapiens (human)])	23837456	TAp63 [alpha, beta, gamma, delta, epsilon], deltaNp63 [alpha, beta, gamma, delta, epsilon]	8	>=1	no	deltaNp63 is more abundantly expressed than TAp63 in airway epithelial basal cells. Knockdown of deltaNp63 downregulates genes involved in epithelial differentiation/repair and reduces the rate of wound repair.	NA	human	human	no	knockdown (1 isoform)	SL
Positive	TP63 (tumor protein p63 [Homo sapiens (human)])	25085524	TAp63 [alpha, beta, gamma, delta, epsilon], deltaNp63 [alpha, beta, gamma, delta, epsilon]	10	1	no	Overexpression of deltaNp63 but not TAp63 promotes cell motility and proliferation. deltaNp63 overexpression also leads to the upregulation of genes associated with Hedgehog signalling. TP63 knockdown in the M132 cell line, which only expresses deltaNp63, decreases GLI2 transcription.	NA	human	human	no	knockdown (1 isoform), overexpression	SL
	TP63 (tumor protein p63 [Homo sapiens (human)])	15578720	TAp63γ, TA*p63γ, ΔNp63α, TAp63α, ΔNp63γ, TA*p63α	6	1	NA	TAp63γ overexpression upregulates maspin.	NA	human	human	yes	overexpression	JP
	TP63 (tumor protein p63 [Homo sapiens (human)])	16446369	p63gamma, deltaNp63gamma, p63alpha. deltaNp63alpha	4	4	yes	Northern blot shows that GPX2 transcription is highly induced by the overexpression of p63gamma or deltaNp63gamma and weakly induced by the overexpression of p63alpha or deltaNp63alpha.	NA	human	human	yes	overexpression	JP	yes - same function
Positive	Tp63 (tumor protein p63 [Mus musculus (house mouse)])	16601749	TAp63, deltaNp63	2	2	yes	deltaNp63 overexpression upregulates genes involved in the expansion of epithelial progenitor cells while TAp63 overexpression upregulates genes involved in late epidermal differentiation. Rescue of p63-/- mice (born without skin) with either deltaNp63 or TAp63 results in mice with partial epithelialisation.	NA	mouse	mouse	no	rescue (multiple isoform-specific)	SL
	TP73 (tumor protein p73 [Homo sapiens (human)])	11748232	α, β	2	2	yes	Pull-down assay demonstrates that both isoforms interact with HMGB1 in vitro.	NA	human	human	no	protein interaction	JP
	TP73 (tumor protein p73 [Homo sapiens (human)])	9802988	α, β, γ, δ	4	4	yes	Isoforms differ in their tissue distribution. Alpha and beta isoforms, but not gamma and delta isoforms, interact with p53 in a two-hybrid assay. Transfection of each isoform increases the expression of a reporter gene regulated by the p21 promotor and decreases colony formation.	NA	human	human	no	overexpression	SL, JP	yes - same function
	TP73 (tumor protein p73 [Homo sapiens (human)])	11734204	α, β, γ, δ, ϵ	5	4	yes	Overexpression of alpha, gamma, and epsilon isoforms increased transcription of reporter gene regulated by one promoter. Overexpression of beta, gamma, alpha isoforms increased transcription of reporter gene regulated by different promoter.	NA	human	human	no	overexpression	SL	yes - distinct function
	TP73 (tumor protein p73 [Homo sapiens (human)])	16087678	α, β, γ, δ, ϵ, ζ, η	>=7	3	yes	Overexpression of the β isoform induces apoptosis. Overexpression of the α isoform suppresses β isoform- and drug-induced apoptosis.	NA	human	human	no	NA	EH
	TPH2 (tryptophan hydroxylase 2 [Homo sapiens (human)])	20126463	a, b	2	2	yes	Isoform a and b pre-RNAs undergo extensive RNA editing. Isoform a is only edited in the amygdala while isoform b is edited in the whole brain.	NA	human	human	no	activity assay, tissue distribution	EH
	TPM1 (tropomyosin 1 [Homo sapiens (human)])	28754317	1, 2, 3, 4, 5, 6, 7	7	NA	NA	A lncRNA intronic to TMP1 regulates the splicing of TPM1.	NA	human	human	NA	regulation of isoform expression	JP
	TPM1 (tropomyosin 1 [Homo sapiens (human)])	28216317	1.6, 1.7	2	2	yes	Isoforms co-polymerize and associate with actin in vitro with similar affinity.	NA	human	human, E. coli	no	activity assay	SL
	TPM1 (tropomyosin 1 [Homo sapiens (human)])	12527301	TM-1, TM-1a	2	2	yes	TM-1 and TM-1a bind to PC2	NA	human	mouse	no	protein interaction	JP
	TPM3 (tropomyosin 3 [Homo sapiens (human)])	28216317	3.1, 3.2	2	2	yes	Isoforms co-polymerize and associate with actin in vitro with similar affinity.	NA	human	human, E. coli	no	activity assay	SL
	TPO (thyroid peroxidase [Homo sapiens (human)])	11327880	TPO1, TPO2, TPOzanelli	3	2	yes	TPO1 and TPOzanelli but not TPO2 have peroxidase activity both purified and in intact cells.	NA	human	hamster	no	overexpression, activity assay	SL	no
	TPTE2 (transmembrane phosphoinositide 3-phosphatase and tensin homolog 2 [Homo sapiens (human)])	11716755	TPIPalpha, TPIPbeta	2	1	no	Isoforms are found in different tissues and different subcellular regions. Purified TPIPalpha but not TPIPbeta has specific phosphatase activity.	NA	human	human	no	activity assay	SL
	TRA2B (transformer 2 beta homolog [Homo sapiens (human)])	19439532	tra2beta1, tra2beta2, tra2beta3, tra2beta4, tra2beta5	5	NA	NA	Arsenite exposure promotes tra2beta4 production and transient relocation from the nucleus to the cytoplasm. Arsenite also has a TRA2beta-dependent effect on CD44 splicing.	NA	human, rat	human, rat	yes	regulation of isoform expression	SL
	TRA2B (transformer 2 beta homolog [Homo sapiens (human)])	16371011	htra2-beta1, htra2-beta3	2	1	yes	The expression levels of htra2-beta3 increases in areas of the brain affected by Alzheimer's Disease in comparison to the controls. Increased expression of hetra-beta1 induces skipping of clk2 exon 4. Increased expression of hetra-beta3 does not promote skipping of clk2 exon 4.	NA	Human	Human	no	Overexpression, Detection	CL	no
	TREX2 (three prime repair exonuclease 2 [Homo sapiens (human)])	17426129	canonical, L1, L2	3	3	yes	All isoforms demonstrate in vitro exonuclease activity. Non-isoform-specific knockdown of TREX2 decreases cell proliferation.	NA	human	human	no	activity assay, knockdown (non-isoform-specific)	EH
	TRIM21 (tripartite motif containing 21 [Homo sapiens (human)])	16403452	Ro52α, Ro52β	2	1	no	Both isoforms have E3 ubiquitin ligase activity. Ro52α localizes to cytoplasmic rod-like structures while Ro52β localizes to the nucleus.	NA	human	human	no	activity assay, subcellular localization	EH
	TRIM63 (tripartite motif containing 63 [Homo sapiens (human)])	12414993	p27, p50, p60, p60b	4	NA	NA	Isoforms differ in tissue distribution (Fig. 1).	NA	human	human	yes	tissue distribution	SL
	TRIP11 (thyroid hormone receptor interactor 11 [ Homo sapiens (human)])	11463340	GMAP-210, GMAP-200	2	2	yes	Overexpression of either isoform leads to similar disruptions in Golgi-associated microtubules, although GMAP-200 has a lower binding capacity to Golgi membranes than GMAP-210.	NA	human	human, African green monkey	no	overexpression	SL	yes - same function
	TRPC3 (transient receptor potential cation channel, subfamily C, member 3 [Homo sapiens (human)])	20378853	NA	NA	NA	NA	Study examines the function of TRPC3 isozymes.	NA	human, rat	human, rat	NA	NA	SL
	TSPY1 (testis specific protein, Y-linked 1 [Homo sapiens (human)])	12527192	TSPY-S, TSPY-L	2	NA	NA	Detection of TSPY-L	NA	human	human	yes	detection	JP
	Tssk5 (testis-specific serine kinase 5 [Mus musculus (house mouse)])	17927909	Tssk5alpha, Tssk5beta, Tssk5gamma, Tssk5delta	4	1	no	Only TSSK5alpha demonstrates in vitro kinase activity and induces the expression of CRE reporter genes when overexpressed.	NA	mouse	mouse	no	overexpression, activity assay	EH
	TTN (titin [Homo sapiens (human)])	15632200	NA	NA	NA	NA	Study examines the flexibility of polypeptides encoded by a subset of exons from the TTN PEVK domain.	NA	human	E. coli	NA	NA	SL
	TTN (titin [Homo sapiens (human)])	16949617	1 MDa, 3.7 MDa, 500 kDa, 400 kDa	>4	NA	NA	Isoforms differ in tissue distribution (Fig. 1).	NA	human, cow, pig	human, cow, pig	yes	tissue distribution	SL
	TTN (titin [Homo sapiens (human)])	17522126	NA	NA	NA	NA	Study sequences, annotates, and compares the human, chicken, and mouse titin sequences. Isoform function is not tested.	NA	human, chicken, mouse	human, chicken, mouse	NA	NA	SL
	TTN (titin [Homo sapiens (human)])	22466703	NA	NA	NA	NA	Study examines RBM20-mediated splicing of TTN but does not name or functionalize any isoforms.	NA	human, rat	human, rat	NA	regulation	SL
Potentially Positive	Ttn (titin [Mus musculus (house mouse)])	28173117	Mex5+, Mex5-	2	1	NA	Knockout of Mex5+ results in large areas of damaged heart tissue.	NA	mouse	mouse	no	knockout (1 isoform)	JP
	Ttn (titin [Mus musculus (house mouse)])	8604138	Mek5+, Mek5-	>2	NA	NA	Isoforms are differentially expressed during development (Fig. 5).	NA	mouse, rabbit	mouse, rabbit	yes	timecourse distribution	SL
	Tubb3 (tubulin beta 3 class III [Mus musculus (mouse)])	24179174	NA	NA	NA	NA	Study examines the function of Tubb3 isozymes.	NA	mouse	mouse	NA	NA	SL
	U2AF1L4 (U2 small nuclear RNA auxiliary factor 1-like 4 [Homo sapiens (human)])	18460468	canonical, deltaE7	2	NA	no	The canonical isoform displays nucleo-cytoplasmic shuttling, while the deltaE7 isoform is only located in the cytoplasm.	NA	human	human, African green monkey, mouse	no	subcellular localization	SL
	UBE3A (ubiquitin protein ligase E3A [Homo sapiens (human)])	9143503	I, II, III	3	NA	NA	Isoforms are differentially expressed in different cell lines.	NA	human	human	yes	tissue distribution, structural characterization	JP
	UBP1 (upstream binding protein 1 (LBP-1a) [Homo sapiens (human)])	16115195	1a, 1b	2	2	yes	1b is nuclear while 1a is cytoplasmic. Heterodimerization leads to the nuclear translocation of isoform 1a.	NA	human	human, African green monkey	no	subcellular localization	EH
	UCP3 (uncoupling protein 3 [Homo sapiens (human)])	19073146	UCP3L, UCP3S	2	NA	NA	SRSF1 transfection increases total UCP3 expression and increases the L/S isoform ratio. Co-transfection with PPAR-gammar further increases UCP3 expression.	NA	human	human	yes	regulation of isoform expression	SL
	UGT1A (UDP glucuronosyltransferase 1 family polypeptide A complex locus [Homo sapiens (human)])	19996319	i1, i2	2	2	yes	I2 is enzymatically inactive, but inactivates i1 through the formation of i1-i2 heterodimers.	NA	human	human	no	protein interaction	EH
	UGT1A (UDP glucuronosyltransferase family 1 member A complex locus [Homo sapiens (human)])	20610558	i1 isoforms, i2 isoforms	18	18	yes	Each i1 isoform co-immunoprecipitates with each i2 isoform. Isoforms differ in tissue distribution. Cotransfection of i2 proteins with i1 proteins reduces i1 activity compared to transfection of i1 alone.	NA	human	human	no	overexpression, tissue distribution	SL	no
Potentially Positive	UGT1A (UDP glucuronosyltransferase family 1 member A complex locus [Homo sapiens (human)])	24141015	i1s, i2s	>18	>=1	no	Knockdown of i2s increases the rate of cancer drug inactivation. I1s and i2s co-immunoprecipitate with different set of proteins.	NA	human	human	no	knockdown (1 isoform), protein interaction	SL
	ULBP1 (UL16 binding protein 1 [Homo sapiens (human)])	26565589	canonical isoform, alternative isoform	2	NA	NA	RBM4 is a regulator of ULPB1 alternative splicing.	NA	human	human	yes	regulation of isoform expression	JP
	UNC45A (unc-45 myosin chaperone A [Homo sapiens (human)])	21802425	944, 929	2	2	yes	Both isoforms co-immunoprecipitate with myosin IIA/B and Hsp90. 944 has a shorter half-life than 929 based on pulse-chase experiments.	NA	human	human	no	protein interaction, regulation of isoform expression	SL
	Ush2a (usherin [Mus musculus (house mouse)])	16301217	full-length, truncated	>=2	NA	NA	Study examines the structure and subcellular localization of isoforms.	NA	mouse	mouse, rat	no	subcellular localization, structural characterization	EH
	USP5 (ubiquitin specific peptidase 5 [Homo sapiens (human)])	21976412	isoform 1, isoform 2	2	1	yes	Isoform 1 overexpression inhibits cell proliferation and migration.	NA	human	human	no	overexpression	SL	no
	VASH1 (vasohibin 1 [Homo sapiens (human)])	18187668	A, B	2	2	yes	Overexpression of isoform B in endothelial cells upregulates pro-apoptotic Bak-1 and inhibits cell growth, proliferation, migration, and DNA synthesis. Overexpression of isoform A promotes migration and upregulates anti-apoptotic Mcl-1. Overexpression of isoform A in fibroblasts inhibits cell growth and induces apoptosis.	NA	human	human, chicken	no	overexpression	EH	yes - distinct function
	VCAM1 (vascular cell adhesion molecule 1 [Homo sapiens (human)])	16585601	7D, 6D	2	2	yes	6D binds integrin alpha4beta1 with greater affinity than 7D. Cells adhere with greater avidity to immobilized 7D than 6D under shear stress, leading to greater cell spreading and flattening.	NA	human	human, rat	no	protein interaction	EH
Potentially Positive	VCAN (versican [Homo sapiens (human)])	15635104	V0, V1, V2, V3	4	>=2	yes	Overexpression of V1 enhances cell growth, prevents apoptosis, and activates the ERK pathway. V2 overexpression inhibits cell growth, the ERK pathway, and axon regeneration after injury. V1 knockdown decreases ERK phosphorylation and increases sensitivity to HA14-mediated apoptosis.	NA	human	mouse	no	knockdown (1 isoform), overexpression	EH
	VEGFA (vascular endothelial growth factor A [Homo sapiens (human)])	17678892	VEGF-121, VEGF-165, VEGF-189	2	NA	NA	Human papillomavirus type 18 E6 oncoprotein reduces VEGF-121 expression.	NA	human	human	NA	NA	JP
	VEGFA (vascular endothelial growth factor A [Homo sapiens (human)])	18843117	VEGF-121, VEGF-145, VEGF-148, VEGF-164, VEGF-183, VEGF-189, VEGF-206, VEGF-121b, VEGF-145b, VEGF-148b, VEGF-164b, VEGF-183b, VEGF-189b, VEGF-206b	12	NA	NA	Paper investigates regulation of isoforms.	NA	human	human	NA	regulation of isoform expression	JP
	VEGFA (vascular endothelial growth factor A [Homo sapiens (human)])	8167412	VEGF-121, VEGF-165, VEGF-189, VEGF-206	4	3	yes	All isoforms are secreted but only VEGF-189 and VEGF-206 localize to the ECM. ECM derived from VEGF-189/206-transfected cells stimulates endothelial cell growth more than ECM derived from VEGF-165-transfected cells.	NA	human	human	no	overexpression	SL	yes - same function
	VEGFA (vascular endothelial growth factor A [Homo sapiens (human)])	15901763	VEGF-121, VEGF-165	>=2	NA	NA	SLM-2 knockdown promotes alternative splicing of VEGF-121 over VEGF-165.	NA	human	human, mouse	yes	regulation of isoform expression	SL
	VEGFA (vascular endothelial growth factor A [Homo sapiens (human)])	22172722	VEGF-165, VEGF-165b	>2	NA	NA	SRPK1 regulates VEGFA splicing.	NA	human, mouse	human, mouse	yes	regulation of isoform expression	SL
	VEGFA (vascular endothelial growth factor A [Homo sapiens (human)])	25010863	VEGF-Axxx, VEGF-Axxxb	>2	NA	NA	SPRK1 knockdown upregulates VEGF-Axxxb, downregulates VEGF-Axxx in melanoma cells, and reduces in vivo tumor growth. Paper cites previous study claiming that VEGF-Axxx is pro-angiogenic and VEGF-Axxxb is anti-angiogenic.	NA	human	human	yes	regulation of isoform expression	SL
	VEGFA (vascular endothelial growth factor A [Homo sapiens (human)])	25381816	VEGF-165, VEGF-165b	>2	NA	NA	Knockdown of SRPK1, which is upregulated in prostate cancer, increases the VEGF-165b/VEGF-165 ratio and decreases tumor growth in mice with cancer cell xenografts. Paper cites previous study claiming that VEGF-Axxx is pro-angiogenic and VEGF-Axxxb is anti-angiogenic.	NA	human	human	yes	regulation of isoform expression	SL
	VEGFA (vascular endothelial growth factor A [Homo sapiens (human)])	15996656	165, 121, 189	3	>=2	yes	189 binds heparin sulphate and is localized in the basement membrane. 121 does not bind heparin and acts as a mitogenic and chemoattractant for endothelial cells during angiogenesis and vasculogenesis. 189 and 165 increase cell migration.	NA	human	human, cow	no	overexpression, ligand binding	EH	yes - same function
Potentially Positive	VHL (von Hippel-Lindau tumor suppressor [Homo sapiens (human)])	29100286	pVHL213, pVHL160, pVHL172	3	2	yes	Overexpression of pVHL172 or pVHL213 reduces cell proliferation. Overexpression of pVHL213 but not pVHL172 reduces cell migration. Overexpression of pVHL172 but not pVHL213 increases the expression of several metalloproteases, and pVHL172 knockdown decreases metalloprotease MMP13 expression. pVHL213 is a well characterized tumor suppressor, but pVHL172 expression exacerbates tumors in vivo.	NA	human	human	no	knockdown (1 isoform), overexpression	SL
	VHL (von Hippel-Lindau tumor suppressor [Homo sapiens (human)])	27473082	VHL(24), VHL(19), VHLalpha	3	1	NA	VHLAalpha ubiquitinates HIF1alpha in vitro. Overexpression of VHLalpha increases PKM1, decreases PKM2, and reduces tumor growth in an in vivo xenograft assay.	NA	human	human, mouse	no	overexpression, protein interaction	JP
	Vipr2 (vasoactive intestinal peptide receptor 2 [Mus musculus (house mouse)])	16709822	WT, SD	2	2	yes	WT recruits nuclear c-Maf or Jun B but SD does not. Overexpression of WT promotes VIP-induced IL-4 generation, while SD overexpression suppresses it.	NA	mouse	mouse	no	overexpression	EH	yes - distinct function
	VRK2 (vaccinia related kinase 2 [Homo sapiens (human)])	16704422	VRK2A, VRK2B	2	2	yes	Isoforms differ in subcellular localization. Both isoforms demonstrate autophosphorylation and identical in vitro phosphorylation pattern. VRK2B, but not VRK2A, induces accumulation of p53.	NA	human	human	no	overexpression, activity assay, subcellular localization	JP	no
	Vta1 (vesicle (multivesicular body) trafficking 1 [Mus musculus (house mouse)])	20358264	A, B, C, D, E	5	NA	NA	Detection of splice isoforms in mouse	NA	mouse	mouse	yes	detection	JP
	WHSC1 (Wolf-Hirschhorn syndrome candidate 1 [Homo sapiens (human)])	15677557	I, II, III	>=2	1	no	Isoforms are overexpressed in multiple myeloma.	NA	human	human	no	disease association	EH
	WT1 (Wilms tumor 1 [Homo sapiens (human)])	10744705	WT1(+/+), WT1(+/-), WT1(-/+), WT1(-/-)	4	4	yes	All isoforms co-immunoprecipitate with p73 and repress p73-activated transcription of a reporter.	NA	human	human	no	overexpression, protein interaction	JP	yes - same function
	WT1 (Wilms tumor 1 [Homo sapiens (human)])	11159913	D+, D-	2	1	no	Cells overexpressing D+ survive lethal UV dose, while cells overexpressing D+ with a mutation in its alternatively spliced domain do not.	NA	human	human	no	overexpression	SL
	WT1 (Wilms tumor 1 [Homo sapiens (human)])	26512748	+KTS, -KTS	2	NA	NA	HuR overexpression increases -KTS expression while HuR knockdown decreases -KTS expression.	NA	human	human	yes	regulation of isoform expression	SL
	WT1 (Wilms tumor 1 [Homo sapiens (human)])	16934801	+KTS, -KTS	>=24	2	yes	The +KTS isoform is critical for RBM4 splicing, while the -KTS isoform acts as a transcriptional regulator but doesn't influence RBM4 activity.	NA	human	human, yeast	no	overexpression	SL	no
	Wt1 (Wilms tumor 1 [Mus musculus (house mouse)])	7738027	A, B, C, D	4	2	yes	Both A and B bind to DNA in vitro. Overexpression of either isoform dose-dependently increases the transcription of a reporter gene.	NA	mouse	mouse, human, African green monkey	no	overexpression	SL	yes - same function
	wt1 (Wilms' tumor suppressor 1 [Danio rerio (zebrafish)])	25014653	wt1a(+exon4), wt1a(-exon4)	2	2	yes	Interaction assays show decreased wt1a(+exon4) dimerization and decreased enzymatic activity of self-associated wt1a(-exon4). Wt1a(+exon4) activates reporter gene transcription more effectively than wt1(-exon4).	NA	human	human	yes	overexpression, protein interaction, subcellular localization	JP	yes - same function
	WTAP (WT1 associated protein [Homo sapiens (human)])	24100041	full-length, truncated	2	NA	NA	WTAP is a splicing regulator that represses its own splicing. The functions of full-length and truncated WTAP are not examined.	NA	human	human	yes	regulation of isoform expression	SL
	XAGE-4 (XAGE-4 protein [Homo sapiens (human)])	11992404	NA	NA	NA	NA	Paper investigates the XAGE family of cancer/testis-associated genes, and lists XAGE-1 as having 4 different isoforms, yet NCBI gene says they arise from 2 different genes. The function of isoforms is not assessed, and the isoforms are associated with a disease.	yes	Human	Human	yes	Disease Association, Tissue Distribution	BH
	XBP1 (X-box binding protein 1 [Homo sapiens (human)])	25190803	XBP1s, XBP1u	2	2	yes	Overexpression of XBP1s but not XBP1u decreases HDAC expression. XBP1u overexpression induces HO-1 expression and decreases H2O2-induced cell death in HUVECs. XBP1u co-immunoprecipitates with HDAC3.	NA	human	human, mouse	no	overexpression	SL	yes - distinct function
	XBP1 (X-box binding protein 1 [Homo sapiens (human)])	17442311	XBP1 (U), XBP1 (S)	2	NA	NA	Expression of XBP1 in different cell lines treated with DTT or tunicamycin lead to similar splicing patterns	NA	Human	Human	yes	Regulation of isoform expression	CL
	XBP1 (X-box binding protein 1 [Homo sapiens (human)])	18191223	XBP1mini, Cleaved XBP1mini	2	NA	NA	Ire1 splices Xbp1 indepedent of spliceosome to induce unfolded protein response (UPR). Dimerization/phosphorylation of Ire1, presence of ADP, are required for RNA cleavage of XBP1mini	NA	Human	In Vitro	yes	Regulation of isoform expression	CL
	XBP1 (X-box binding protein 1 [Homo sapiens (human)])	19321437	Unspliced XBP-1, Spliced XBP-1	2	1	yes	ER Ca2+ store expansion and XBP-1 splicing are responses to airway inflammation induced by P. aeruginosa. Morphological and functional expansion of the ER Ca2+ stores and elevated secretion of IL-8 are mediated by spliced XBP-1 expression in 16HBE14o- cell. Expression of (dominant negative)-XBP-1 in 16HBE14o- cells inhibited expansion of ER Ca2+ stores and showed no increase in IL-8 secretion	NA	Human	Human, mouse	no	Overexpression, Regulation of isoform expression	CL	no
	XBP1 (X-box binding protein 1 [Homo sapiens (human)])	19470730	XBP1 (U), XBP1 (S)	2	NA	NA	XBP1 cleavage is induced by the activation of IRE1. Detection of XBP1 cleavage is an effective indicator of unfolded protein response.	NA	Human	Human	yes	Detection	CL
	XBP1 (X-box binding protein 1 [Homo sapiens (human)])	22679299	uXBP1, sXBP1	2	NA	NA	Increased XBP1 splicing is observed in patients with tumour necrosis factor receptor-associated periodic syndrome (TRAPS). PBMCs of patients with TRAPS treated with lipopolysaccharide (LPS) induced expression of sXBP1. LPS and antioxidant co-treatment to PBMCs of patients with TRAPS (High levels of reactive oxygen species (ROS)) significantly reduced sXBP1 levels suggesting presence of ROS promot…	NA	Human	Human	yes	Regulation of isoform expression, Detection	CL
	XBP1 (X-box binding protein 1 [Homo sapiens (human)])	25448679	XBP1u, XBP1s	2	1	yes	Overexpression of XBP1s increases HEPN1 expression, while XBP1u overexpression demonstrates no observable change in Huh7 and Hep3B cells. Knockdown of XBP1 mRNA decreases ROS-induced HEPN1 upregulation. XBP1s directly binds to HEPN1 promoter.	NA	Human	Human	no	Knockdown (non-isoform specific), Overexpression, Binding Assay	CL	no
	XBP1 (X-box binding protein 1 [Homo sapiens (human)])	26469762	XBP1u, XBP1s	2	1	yes	Splicing of XBP1u in beta cells is glucose-dependent. Overexpression of XBP1s induces protein expression of SEC11C and signal sequence receptor 1 in COS-1. Limited splicing of XBP1u by inhibition of IRE1 blocks the production of proinsulin mRNA and expression of XBP1s target genes.	NA	Human	Mouse, Monkey	no	Overexpression, Regulation of isoform expression	CL	no
	XPNPEP3 (X-prolyl aminopeptidase 3 [Homo sapiens (human)])	15708373	m, c	2	NA	NA	M isoform localizes to the mitochondria. C isoform localizes to the cytoplasm. M is expressed at higher levels than C in a wide range of tissues.	NA	human	human	yes	subcellular localization, tissue distribution	EH
Potentially Positive	YWHAZ (tyrosine 3-monooxygenase/tryptophan 5-monooxygenase activation protein zeta [Homo sapiens (human)])	21707964	14-3-3ζ	1	1	yes	Knockdown of 14-3-3ζ restores sensitivity to endocrine treatments in endocrine-resistant breast cancer cells and reduces expression of signature genes associated with proliferation and survival, with rescue of 14-3-3ζ reversing these effects. Downregulated cells show enhanced sensitivity to tamoxifen inhibition of cell viability and increased apoptosis.	NA	human	human	no	knockdown (1 isoform), rescue (1 isoform)	BH
	Zbtb7a (zinc finger and BTB domain containing 7a [Mus musculus (house mouse)])	20923760	NA	NA	NA	NA	Zbtb7a represses miR-28 and miR-505, which derepresses expression of SRSF1 and contributes to oncogenic cell proliferation.	NA	mouse	mouse	NA	NA	SL
	ZC3H14 (zinc finger CCCH-type containing 14 [Homo sapiens (human)])	19303045	1, 2, 3, 4	4	NA	NA	Isoforms differ in subcellular localization.	NA	human	human	yes	subcellular localization	JP
	ZFPM2 (zinc finger protein multitype 2 [Mus musculus (house mouse)])	17445768	FOG-2, FOG-2S	2	2	yes	Both isoforms immunoprecipitate with GATA4. Overexpression of FOG-2, but not FOG-2S, represses the GATA-mediated transcription of cardiac reporter genes.	NA	mouse	mouse	no	overexpression	SL	no
	ZGPAT (zinc finger CCCH-type with G patch domain [Homo sapiens (human)])	20233718	ZIP, sZIP	2	2	yes	sZIP interacts with NuRD, but not DNA, and antagonizes the transcription repression activity of ZIP. sZIP is expressed in the liver and kidney.	NA	human	human	no	overexpression, tissue distribution	EH	no
	ZMYND11 (zinc finger MYND-type containing 11 [Homo sapiens (human)])	25263594	NA	NA	NA	NA	ZMYND11 promotes intron retention and interacts with other splicing regulators.	NA	human	human	NA	NA	SL
	ZNF268 (zinc finger protein 268 [Homo sapiens (human)])	16865230	a, b1, b2, c, d, e, f, g, Kw-4	9	>=2	yes	Isoforms a and b2 are transcriptional activators. Isoform b1 is a transcriptional repressor. Isoforms differ in tissue distribution and subcellular localization.	NA	human	human, African green monkey,	no	overexpression, tissue distribution, subcellular localization	EH	yes - distinct function
	ZNF318 (zinc-finger protein 318 [Homo sapiens (human)])	16446156	TZF, TZF-L	2	2	yes	TZF and TZF-L can form homo- or heterodimers. TZF homodimers act as corepressors for the androgen receptor, while heterodimers or TZF-L homodimers act as coactivators. Isoforms have similar expression patterns.	NA	human	human, mouse	no	activity assay	EH
	ZNF415 (zinc finger protein 415 [Homo sapiens (human)])	17055453	1, 2, 3, 4, 5	5	5	yes	Isoforms 2-5 are cytoplasmic, isoform 1 is nuclear. Isoforms 2-5, but not 1, inhibit AP-1 and p53. Isoforms are all expressed in both adult and fetal tissue.	NA	human	African green monkey	no	overexpression	SL, JP	yes - same function
Negative	Agrn (agrin [Mus musculus (house mouse)])	10402191	Y-Z-, Y+Z-, Y+Z+	3	1	no	Mutants lacking the Z exon are stillborn, do not inflate their lungs, do not move spontaneously, and demonstrate abnormal motor neuron morphology (Fig. 5). Mutants lacking the Y exon are normal (Fig. 7).	NA	mouse	mouse	no	knockout (multiple isoform-specific)	SL
	ANK1 (ankyrin 1 [Homo sapiens (human)])	12527750	ank1.3, ank1.5, ank1.6, ank1.7	>=4	1	no	Ank1.5, but not ank1.6 or ank1.7, interacts with obscurin in a yeast two-hybrid assay (Fig. 1, 2). Ank1.5 but not ank1.7 colocalizes with obscurin in NIH-3T3 cells (Fig. 4). Ank1.5 also colocalizes with obscurin at the M line of differentiated muscle cells (Fig. 5).	NA	human	mouse	no	protein interaction, subcellular localization	SL
	ANK2 (ankyrin 2 [Homo sapiens (human)])	18790697	NA	unspecified, although > 30 alternative splicing events are reported	NA	NA	This study describes the heterogeneity of ankyrin 2 polypeptides in the heart but does not identify or functionalize specific isoforms.	NA	human	human	yes	detection	SL
	BCL2L1 (BCL2 like 1 [Homo sapiens (human)])	8358789	bcl-x(L), bcl-x(S)	2	2	yes	Isoforms are detected in chicken and human tissues (Fig. 3). Overexpression of bcl-x(L) inhibits apoptosis while overexpression (Fig. 5) of bcl-x(s) is pro-apoptotic (Fig. 6).	NA	human, chicken	human, mouse, chicken	no	overexpression	SL	yes - distinct function
	BIRC5 (baculoviral IAP repeat containing 5 [Homo sapiens (human)])	18283319	survivin, survivin-2B, survivin-ΔEx3	>=5	NA	NA	Study examines isoform expression in cancer tissues and its effect on clinical outcome. Isoforms are not functionalized.	NA	human	human	yes	disease association	SL
	BIRC5 (baculoviral IAP repeat containing 5 [Homo sapiens (human)])	21730264	survivin, survivin-2B, survivin-ΔEx3, survivin2α, survivin 3B, survivin3α	6	NA	NA	Study examines isoform expression in cancer tissues and its effect on clinical outcome. Isoforms are not functionalized.	NA	human	human	yes	disease association	SL
	CACNA1A (calcium voltage-gated channel subunit alpha1 A [Homo sapiens (human)])	11027215	α(1A-C2), α(1A-C16)	9	2	yes	Isoforms α(1A-C2) and α(1A-C16), when individually overexpressed in Xenopus oocytes, demonstrate different electrophysiological properties (Fig. 2, 3, 4).	NA	human	African clawed frog	no	overexpression	SL	yes - same function
	CACNA1A (calcium voltage-gated channel subunit alpha1 A [Homo sapiens (human)])	10049321	α(1A-2), α(1A-1)	2	2	yes	Overexpression of either isoform results in a calcium current. The electrophysiological properties of the α(1A-2) isoform are characterized (Fig. 1-5).	NA	human	human	no	overexpression	SL	yes - same function
	CACNA1A (calcium voltage-gated channel subunit alpha1 A [Homo sapiens (human)])	8692999	BI-1, BI-2, rbA	>=4	2	yes	LII-III domain found in BI but not rbA isoforms co-immunoprecipitates with syntaxin (Fig. 1).	NA	human	Escherichia coli	no	protein interaction	SL
	CACNA1A (calcium voltage-gated channel subunit alpha1 A [Homo sapiens (human)])	9405690	BI, rbA	2	2	yes	The BI isoform is cloned from a human cDNA library while the rbA isoform is derived from rat. BI co-immunoprecipitates with SNAP-25, synaptotagmin, and syntaxin while rbA co-immunoprecipitates with SNAP-25 and synaptotagmin but not syntaxin (Fig. 1, 2).	NA	human, rat	Escherichia coli	no	protein interaction	SL
	CACNA1A (calcium voltage-gated channel subunit alpha1 A [Homo sapiens (human)])	17291689	EFa, EFb	2	NA	NA	Isoforms are differentially expressed across brain regions and over the course of development in mice (Fig. 2), rats (Fig. 3), and humans (Fig. 4, 5). Human isoforms are also differentially expressed with sex (Fig. 4).	NA	human, mouse, rat	human, mouse, rat	yes	tissue distribution, timecourse distribution	SL
Positive	Cacna1b (calcium channel, voltage-dependent, N type, alpha 1B subunit [Mus musculus (house mouse)])	20852623	Cav2.2[e37a], Cav2.2[e37b]	2	2	yes	e37b but not e37a knockout mice are born below the expected Mendelian rate (Supplementary Fig. 1) and demonstrate differences in dorsal root ganglion neuron calcium currents relative to wildtype (Fig. 2). e37a but not e37b knockout mice have nociceptors that demonstrate reduced voltage-dependent inhibition by DAMGO (Fig. 5) and reduced morphine-induced spinal level analgesia (Fig. 7).	NA	mouse	mouse	no	knockout (multiple isoform-specific)	SL
	CACNA1B (calcium voltage-gated channel subunit alpha1 B [Homo sapiens (human)])	11756491	FL, Δ1, Δ2	3	3	yes	Isoforms are differentially expressed across brain regions (Fig. 3). When overexpressed in Xenopus oocytes and HEK tsa-201 cells, isoforms demonstrated distinct electrophysiological properties (Fig. 4-6) and response to omega-conotoxins (Fig. 7). The FL isoform, but not the other variants, co-immunoprecipitated with syntaxin 1A (Fig. 8).	NA	human	human, African clawed frog	no	overexpression, protein interaction	SL	yes - same function
	CACNA1B (calcium voltage-gated channel subunit alpha1 B [Homo sapiens (human)])	9096136	NA	NA	NA	NA	Study neither identifies nor functionalizes CACNA1B splice isoforms.	NA	human	African clawed frog	NA	NA	SL
	CACNA1B (calcium voltage-gated channel subunit alpha1 B [Homo sapiens (human)])	11034614	NA	NA	NA	NA	Review article.	NA	human	NA	NA	NA	SL
	Cacna1c (calcium channel, voltage-dependent, L type, alpha 1C subunit [Mus musculus (house mouse)])	21282112	Ex8, Ex8a, Ex(8a+8), ΔEx(8a+8)	4	NA	NA	Study examines the regulation of Cacna1c alternative splicing without functionalizing specific isoforms.	NA	mouse	mouse	yes	regulation	SL
	CACNA1C (calcium voltage-gated channel subunit alpha1 C [Homo sapiens (human)])	9607315	α(1C,77), α(1C,70), α(1C,69), α(1C,78), α(1C,105), α(1C,72), α(1C,86)	7	7	yes	Isoforms overexpressed in Xenopus oocytes demonstrate different electrophysiological properties and isradipine sensitivity.	NA	human	African clawed frog	no	overexpression	SL	yes - same function
	CACNA1C (calcium voltage-gated channel subunit alpha1 C [Homo sapiens (human)])	7737988	α(1C,21), α(1C,22), α(1C,22-33)	3	3	yes	Dihydropyridines differentially inhibit barium currents through isoforms overexpressed in Xenopus oocytes.	NA	human	African clawed frog	no	overexpression	SL	yes - same function
	CACNA1C (calcium voltage-gated channel subunit alpha1 C [Homo sapiens (human)])	9013606	α(1C,77), α(1C,72), α(1C,86)	3	3	yes	Isoforms overexpressed in Xenopus oocytes demonstrate different electrophysiological properties and isradipine sensitivity.	NA	human	African clawed frog	no	overexpression	SL	yes - same function
	CACNA1C (calcium voltage-gated channel subunit alpha1 C [Homo sapiens (human)])	15381693	cardiac (1a/8a/-9*/31), smooth muscle (1/8/+9*/32)	2	2	yes	The smooth muscle isoform is differentially expressed across rat tissues (Fig. 1). Overexpression of either human isoform in HEK293 cells results in calcium currents with distinct electrophysiological properties and dihydropyridine sensitivity (Fig. 4, 5, Table 1).	NA	human, rat	human, rat	no	overexpression, tissue distribution	SL	yes - same function
	CACNA1D (calcium voltage-gated channel subunit alpha1 D [Homo sapiens (human)])	21998310	Cav1.3(L), Cav1.3(42A), Cav1.3(41-1), Cav1.3(41-2), Cav.1.3(43S)	4	3	yes	Isoforms are expressed in the human and mouse brain (Fig. 2). Overexpression of Cav1.3(42A), Ca1.3(L), or Cav1.3(43S) results in calcium currents with distinct electrophysiological properties (Fig. 3-6, Table 1).	NA	human, mouse	human, mouse	no	overexpression, tissue distribution	SL	yes - same function
	CACNA1G (calcium voltage-gated channel subunit alpha1 G [Homo sapiens (human)])	10648811	Cav3.1a, Cav3.1c	2	>=1	yes	Cav3.1c, overexpressed in HEK-293, demonstrates electrophysiological properties that differ from the previously published properties of rat Cav3.1a.	NA	human	human	no	overexpression	SL	yes - same function
	CACNA1S (calcium voltage-gated channel subunit alpha1 S [Homo sapiens (human)])	19134469	α(1S), α(1S-ΔE29)	14	2	yes	The Δ29 isoform is observed in both human and mouse myotubes (Fig. 1). Both the full-length and Δ29 isoforms localize to SR junctions with the t-tubules or the plasma membrane (Fig. 2). Cacna1s-null mouse myotubes overexpressing either the full-length or Δ29 rabbit isoform demonstrate augmented calcium currents and support EC coupling, although the electrophysiological properties of the currents …	NA	human, mouse, rabbit	human, mouse	no	tissue distribution, subcellular localization	SL
	EDA (ectodysplasin A [Homo sapiens (human)])	14656435	EDA-A1, EDA-A2	2	NA	NA	Study characterizes the crystal structures of EDA-A1 and EDA-A2 but does not functionalize either isoform.	NA	human	Escherichia coli	yes	structural characterization	SL
	IGF1 (insulin like growth factor 1 [Homo sapiens (human)])	25152160	IGF-1Ea, IGF-1Eb, IGF-1Ec	3	NA	no	Titin and myomesin differentially regulate the splicing of different isoforms (Table 1).	NA	human	human	yes	regulation of isoform expression	SL
Positive	MADD (MAP kinase activating death domain [Homo sapiens (human)])	18794122	IG20pa, MADD, IG20-SV2, DENN-SV, KIAA0358, IG20-SV4	6	2	yes	Isoforms differ in tissue distribution (Fig. 1). Knockdown of all isoforms promotes apoptosis (Fig. 3), a phenotype reduced by overexpression of KIAA0358 (Fig. 5). Overexpression of IG20-SV4 activates the CASP8 promoter (Fig. 6).	NA	human	human	no	knockdown (non-isoform-specific), rescue (1 isoform), overexpression	SL
	MADD (MAP kinase activating death domain [Homo sapiens (human)])	18223207	NA	NA	NA	NA	Review article.	NA	human	NA	NA	NA	SL
	MADD (MAP kinase activating death domain [Homo sapiens (human)])	17314102	IG20pa, MADD, IG20-SV2, DENN-SV	>=4	>1	yes	Non-isoform-specific knockdown of different exons promotes apoptosis to varying degrees under different treatment conditions (Fig. 1).	NA	human	human	no	knockdown (non-isoform-specific)	SL
	Ryr3 (ryanodine receptor 3 [Mus musculus (house mouse)])	8898078	Ryr3-I, Ryr3-II	2	NA	no	Isoforms are differentially expressed in the brain during development (Fig. 2A). They also differ in their tissue distribution (Fig. 2B).	NA	mouse	mouse	yes	tissue distribution, timecourse distribution	SL
	TCF4 (transcription factor 4 [Homo sapiens (human)])	21789225	TCF4-A, TCF4-B, TCF4-C...TCF4-Q, TCF4-R (for each of these isoform groups, +, - , Δ+, and Δ- isoforms exist)	72	13	yes	Isoforms are differentially expressed across tissues (Fig. 2-4). Isoforms differ in subcellular localization (Fig. 6). Overexpression of isoform B+, B-, BΔ+, BΔ-, C-, CΔ-, D-, A+, A-, H-, I-, E-, or F- increased reporter expression in HEK293 cells.	NA	human	human	no	overexpression, tissue distribution, subcelluar localization	SL	yes - same function
	UAP1 (UDP-N-acetylglucosamine pyrophosphorylase 1 [Homo sapiens (human)])	11707391	NA	NA	NA	NA	Study functionalizes isozymes rather than isoforms of a single gene.	NA	human	NA	NA	NA	SL
	WT1 (Wilms tumor 1 [Homo sapiens (human)])	2244209	NA	NA	NA	NA	Study neither identifies nor functionalizes WT1 splice isoforms.	NA	human	NA	NA	NA	SL
	WT1 (Wilms tumor 1 [Homo sapiens (human)])	1321494	-KTS, +KTS	2	2	NA	Isoforms demonstrate differential binding affinity for several DNA probes in an electrophoretic mobility shift assay.	NA	human	Escherichia coli	no	binding assay	SL
	WT1 (Wilms tumor 1 [Homo sapiens (human)])	11050227	+Ex5+KTS, +Ex5-KTS, -Ex5+KTS, -Ex5-KTS	4	>=2	NA	NMR indicates that the +KTS isoforms, unlike the -KTS isoforms, retains backbone flexibility after DNA binding. This may account for differences in DNA-binding specificity between the two isoform types.	NA	human	Escherichia coli	no	binding assay, structural characterization	SL
	WT1 (Wilms tumor 1 [Homo sapiens (human)])	10820004	+Ex5+KTS, +Ex5-KTS, -Ex5+KTS, -Ex5-KTS	4	>=2	NA	NMR indicates that +KTS isoforms generate less stable DNA complexes than the -KTS isoforms.	NA	human	Escherichia coli	no	binding assay, structural characterization	SL
	Wt1 (Wilms tumor 1 [Mus musculus (house mouse)])	7736591	+Ex5+KTS, +Ex5-KTS, -Ex5+KTS, -Ex5-KTS	4	NA	NA	-Ex5 and +Ex5 isoforms are differentially expressed across different cell lines (Fig. 1). Each of the four isoforms differ in their pattern of subnuclear localization (Table 1, Fig. 4, 5).	NA	mouse	mouse, African green monkey	yes	subcellular localization	SL
	Bak1 (BCL2-antagonist/killer 1 [Mus musculus (house mouse)])	11278671	Bak, N-Bak	2	2	yes	Isoforms were detected in mouse, rat, and human. Mouse and rat isoforms differ in tissue distribution (Fig. 2). Overexpression of murine Bak promotes apoptosis in neurons, while overexpression of N-Bak inhibits apoptosis during NGF deprivation (Fig. 4A-B). Overexpression of either isoform promotes apoptosis in non-neuronal cells (Fig. 4C).	NA	mouse, rat, human	mouse, rat, African green monkey	no	overexpression, tissue distribution	SL	yes - distinct function
	BAX (BCL2 associated X, apoptosis regulator [Homo sapiens (human)])	8358790	alpha, beta, gamma (1.0 kB), gamma (1.5 kB)	4	1	no	Isoforms differ in tissue distribution (Fig. 5). Overexpression of the alpha isoform increases the rate of apoptosis (Fig. 7). The alpha isoform co-immunoprecipitates with BCL2 (Fig. 9).	NA	human	human	no	overexpression, protein interaction, tissue distribution	SL
	BAX (BCL2 associated X, apoptosis regulator [Homo sapiens (human)])	9920818	alpha, beta, gamma, delta, epsilon, omega	6	2	yes	The alpha and epsilon isoforms differ in tissue distribution (Fig. 4). Both isoforms immunoprecipitate with the Bcl-2, Bcl-x, and other Bax isoforms (Fig. 5). Overexpression of either isoform induces apoptosis in H1299 cells (Fig. 6).	NA	human	human	no	overexpression, tissue distribution, protein interaction	SL	yes - same function
	BBC3 (BCL2 binding component 3 [Homo sapiens (human)])	11463392	PUMA-α, PUMA-β, PUMA-γ, and PUMA-δ	4	2	yes	Activation of p53 increases expression of both PUMA-α and PUMA-β (Fig. 4). Both isoforms localize to the mitochondria (Fig. 5). Overexpression of PUMA-α and PUMA-β, but not PUMA-δ, promotes apoptosis (Fig. 6). PUMA-α and PUMA-β co-immunoprecipitate with Bcl-2.	NA	human	human	no	overexpression, protein interaction, subcellular localization	SL	yes - same function
	BCL2 (BCL2, apoptosis regulator [Homo sapiens (human)])	25342468	BCL2-α, BCL2-β	2	NA	no	BCL2 isoform expression is regulated by TRAF2B, miR-204, and miR-408. Study does not examine isoform function.	NA	human	human	yes	regulation of isoform expression	SL
	BCL2 (BCL2, apoptosis regulator [Homo sapiens (human)])	3523487	bcl-2α, bcl2β	2	NA	no	Identification and structural characterization of isoforms bcl-2α and bcl2β. The study does not examine the function of either isoform.	NA	human	human	yes	structural characterization, detection	SL
	BCL2 (BCL2, apoptosis regulator [Homo sapiens (human)])	17237270	NA	NA	NA	NA	Non-isoform-specific knockdown of BCL2 increases the sensitivity of prostate cancer cells to radiation.	NA	human	human	NA	NA	SL
	BCL2 (BCL2, apoptosis regulator [Homo sapiens (human)])	8496157	bcl-2α, bcl2β	2	1	no	Overexpression of bcl-2α, but not bcl2β, increases cell survival (Fig. 2). Isoforms differ in subcellular localization (Fig. 6).	NA	human	mouse	no	overexpression, subcellular localization	SL	no
	Bcl2 (BCL2, apoptosis regulator [Mus musculus (house mouse)])	8051205	bcl-2α, bcl2β	2	1	no	Overexpression of bcl-2α increases neuronal viability after NGF deprivation and fibroblast viability after TNF-alpha treatment (Fig. 2). Bcl-2α is membrane-associated (Fig. 4).	NA	mouse	mouse, rat	NA	overexpression, subcellular localization	SL
	Bcl2 (BCL2, apoptosis regulator [Mus musculus (house mouse)])	8170972	Bcl-2alpha, Bcl-2beta	2	>=1	no	Non-isoform-specific knockout results in gray hair, facial abnormalities (Fig. 1), a reduction in the number of lymphocytes and the size of lymphocyte organs (Fig. 2-3), and polycystic kidney disease (Fig. 6)	NA	mouse	mouse	no	knockout (non-isoform-specific)	SL
	BCL2A1 (BCL2 related protein A1 [Homo sapiens (human)])	12717423	Bfl-1, Bfl-1S	2	2	yes	Isoforms differ in tissue distribution (Fig. 2) and subcellular localization (Fig. 3). Overexpression of either isoform reduces Bax-, 5-fluorouracil-, and cyclohexamide-induced apoptosis (Fig. 4-5).	NA	human	human	no	overexpression, subcellular localization, tissue distribution	SL	yes - same function
Potentially Positive	BCL2L1 (BCL2 like 1 [Homo sapiens (human)])	11278482	Bcl-x(L), Bcl-x(S)	2	>=1	no	Treatment of two cancer cell lines with an antisense oligonucleotide that increases the proportion of Bcl-x(S) while decreasing the proportion of Bcl-x(L) promotes cell death (Fig. 4, Fig. 8). Bcl-x(L) knockdown promotes apoptosis to a lesser extent (Fig. 5).	NA	human	human	no	knockdown (1 isoform)	SL
	BCL2L1 (BCL2 like 1 [Homo sapiens (human)])	12381725	Bcl-x(L), Bcl-x(S)	2	>=1	no	Treatment of multiple cancer cell lines with an antisense oligonucleotide that increases the proportion of Bcl-x(S) while decreasing the proportion of Bcl-x(L) promotes cell death (Fig. 2).	NA	human	human	no	knockdown (1 isoform)	SL
	BCL2L1 (BCL2 like 1 [Homo sapiens (human)])	10545916	Bcl-x(L), Bcl-x(S), Bcl-x(S)-beta	3	>=1	no	Treatment of A549 cells with an antisense oligonucleotide that increases the proportion of Bcl-x(S) while decreasing the proportion of Bcl-x(L) increases their sensitivity to UV-B and cisplatin (Fig. 5).	NA	human	human	no	knockdown (1 isoform)	SL
	BCL2L1 (BCL2 like 1 [Homo sapiens (human)])	8626425	Bcl-x(L), Bcl-x(S)	2	2	yes	Overexpression of Bcl-x(L) increases cell viability, while the co-transfection of Bcl-x(S) decreases it in a dose-dependent manner (Fig. 2, Fig. 3). Both isoforms demonstrate a similar subcellular localization (Fig. 4). Bax has greater affinity for Bcl-x(L) than Bcl-x(S) in vitro (Fig. 6).	NA	human	mouse	no	overexpression	SL	yes - distinct function
Potentially Positive	BCL2L1 (BCL2 like 1 [Homo sapiens (human)])	25408576	Bcl-x(L), Bcl-x(S)	2	1	no	Knockdown of Bcl-x(L) inhibits H-2542 cell proliferation (Fig. 4) and promotes apoptosis mediated by resveratrol and clofarabine (Fig. 5).	NA	human	human	no	knockdown (1 isoform)	SL
Potentially Positive	BCL2L1 (BCL2 like 1 [Homo sapiens (human)])	15781649	Bcl-x(L), Bcl-x(S)	2	1	no	Knockdown of Bcl-x(L) reduces cell viability in TNF-alpha- (Fig. 4) or TRAIL-treated (Fig. 6) pancreatic cancer cells.	NA	human	human	no	knockdown (1 isoform)	SL
	BCL2L1 (BCL2 like 1 [Homo sapiens (human)])	7878471	Bcl-x(L), Bcl-x(S)	2	>=1	no	Non-isoform-specific knockout results in widespread neuronal (Fig. 2-4) and lymphoid cell (Fig. 5-6), death as well as embryonic lethality (Table 1).	NA	mouse	mouse	no	knockout (non-isoform-specific)	SL
	BCL2L1 (BCL2 like 1 [Homo sapiens (human)])	11687955	Bcl-x(L), Bcl-x(S)	2	2	yes	Bcl-x(S) overexpression attenuates SLK cell growth (Fig. 2) and decreases the viability of primary Kaposi's sarcoma cells (Fig. 3). Co-transfection with Bcl-x(L) reduces Bcl-x(S)-induced cell death (Fig. 5).	NA	human	human	no	overexpression	SL	yes - distinct function
	BCL2L1 (BCL2 like 1 [Homo sapiens (human)])	10490606	Bcl-x(L), Bcl-x(S)	2	2	yes	Bcl-x(L) overexpression attenuates Bax-mediated apoptosis, an effect that is lost when Bcl-x(S) is also overexpressed (Fig. A). Bcl-x(L) co-immunoprecipitates with Bcl-x(S) (Fig. 4).	NA	human	human	no	overexpression	SL	yes - distinct function
	BCL2L1 (BCL2 like 1 [Homo sapiens (human)])	11526448	bcl-x, bcl-x(L), bcl-x(S)	3	2	yes	Bcl-x(S) overexpression reduces PC12 cell viability (Fig. 2), an effect reduced by the co-expression of bcl-x(L) (Fig. 5). Bcl-x(S) localizes to the mitochondria (Fig. 3), which is not eliminated by the co-expression of bcl-x(L) (Fig. 4).	NA	human	rat	no	overexpression	SL	yes - distinct function
	BCL2L1 (BCL2 like 1 [Homo sapiens (human)])	8616832	Bcl-x(L), Bcl-x(S)	2	1	no	Bcl-x(S) overexpression reduces MCF-7 cell viability and in vivo tumor growth (Fig. 1-2), where it promotes apoptosis (Fig. 3).	NA	human	human, mouse	no	overexpression	SL
Potentially Positive	BCL2L1 (BCL2 like 1 [Homo sapiens (human)])	15767554	Bcl-x(L)	1	1	no	Bcl-x(L) overexpression reduces 5-fluorouracil-mediated cell death (Fig. 4). Bcl-x(L) knockdown increases 5-fluorouracil- and TRAIL-mediated cell death (Fig. 5-6).	NA	human	human	no	knockdown (1 isoform), overexpression	SL
	BCL2L1 (BCL2 like 1 [Homo sapiens (human)])	20980256	Bcl-x(L), Bcl-x(S)	2	NA	NA	Oxaliplatin, cisplatin, and other drugs alter the ratio of Bcl-x(L)/Bcl-x(S) in 293 cells (Fig. 1, 3-5).	NA	human	human	yes	regulation of isoform expression	SL
	BCL2L1 (BCL2 like 1 [Homo sapiens (human)])	20136652	Bcl-x(L), Bcl-x(S)	2	>=1	no	Treatment of murine blastocysts with an antisense oligonucleotide that increases the proportion of Bcl-x(S) while decreasing the proportion of Bcl-x(L) induces cell death (Fig. 3).	NA	human, mouse	human, mouse	no	knockdown (1 isoform)	SL
Potentially Positive	BCL2L1 (BCL2 like 1 [Homo sapiens (human)])	22573883	Bcl-x(L), Bcl-x(S)	2	1	no	Non-isoform-specific knockout in mouse embryonic fibroblasts reduces cell viability (Fig. 2), which is rescued by the overexpression of mitochondria-targeted human Bcl-x(L) (Fig. 3). Non-isoform-specific knockout also reduces ER calcium levels, which is rescued by the overexpression of ER-targeted human Bcl-x(L) (Fig. 5).	NA	human	mouse	no	rescue (1 isoform), knockout (non-isoform-specific)	SL
	BCL2L1 (BCL2 like 1 [Homo sapiens (human)])	12443885	bcl-xl, bcl-xs	2	NA	NA	Bcl-xs levels inversely correlate with the survival duration of patients with acute myeloid leukemia.	NA	human	human	no	disease association	SL
	BCL2L1 (BCL2 like 1 [Homo sapiens (human)])	10777212	Bcl-x(L), Bcl-x(S), Bcl-X(γ)	3	2	yes	Bcl-x(L) and Bcl-x(S) differ in subcellular localization (Fig. 1). Bcl-x(S) overexpression results in membrane blebbing (Fig. 8) and induces apoptosis in PC12 cells in a dose-dependent manner (Fig. 2). The effect of Bcl-x(S) overexpression on apoptosis is reduced by co-transfection with Bcl-x(L) (Fig. 4).	NA	human	rat	no	overexpression, subcellular localization	SL	yes - distinct function
	BCL2L1 (BCL2 like 1 [Homo sapiens (human)])	27579319	Bcl-x(L), Bcl-x(S)	2	>=1	no	Treatment of hematopoietic stem cells with an antisense oligonucleotide that increases the proportion of Bcl-x(S) while decreasing the proportion of Bcl-x(L) induces cell death (Fig. 4) and apoptosis (Fig. 5).	NA	human	human	no	knockdown (1 isoform)	SL
	BCL2L1 (BCL2 like 1 [Homo sapiens (human)])	26718027	Bcl-x(L), Bcl-x(S)	2	>=1	no	Treatment of glioma cells with an antisense oligonucleotide that increases the proportion of Bcl-x(S) while decreasing the proportion of Bcl-x(L) induces cell death (Fig. 3) and apoptosis (Fig. 4).	NA	human	human	no	knockdown (1 isoform)	SL
Potentially Positive	BCL2L1 (BCL2 like 1 [Homo sapiens (human)])	23954445	Bcl-xL	>=1	1	no	Bcl-xL knockdown induces apoptosis in AsPC-1 cells (Fig. 2-3).	NA	human	human	no	knockdown (1 isoform)	SL
Potentially Positive	Bcl2l1 (BCL2 like 1 [Mus musculus (house mouse)])	15383573	bcl-x(S), bcl-x(L)	2	>=1	no	Non-isoform-specific knockout reduces the T cell stimulatory capacity of dendritic cells (Fig. 2) and induces dendritic cell apoptosis (Fig. 4). It also reduces antibody production and increases weight loss following an influenza challenge (Fig. 3). Bcl-x(L) knockdown induces dendritic cell apoptosis (Fig. 6).	NA	mouse	mouse	no	knockout (non-isoform-specific)	SL
	Bcl2l1 (BCL2 like 1 [Mus musculus (house mouse)])	19880821	Bcl-X(L), Bcl-X(S), Bcl-X(ΔTM), Bcl-X(β), Bcl-X(γ)	5	>=1	no	Non-isoform-specific knockout in Sftpc-positive epithelial cells increases sensitivity of lung tissue to hyperoxia (Fig. 6-8).	NA	mouse	mouse	no	knockout (non-isoform-specific)	SL
	Bcl2l1 (BCL2 like 1 [Mus musculus (house mouse)])	7963517	mbcl-xL, mbcl-xS, mbcl-xΔTM	3	1	no	Isoforms differ in tissue distribution (Fig. 3) and subcellular localization (Fig. 5). Overexpression of mbcl-xΔTM inhibits apoptosis in DA-1 cells after IL-3 withdrawal (Fig. 6).	NA	mouse	mouse	no	overexpression, tissue distribution, subcellular localization	SL
Potentially Positive	Bcl2l1 (BCL2 like 1 [Mus musculus (house mouse)])	19759519	Bcl-x(L)	>=1	1	no	Non-isoform-specific knockout reduces the cell viability and increases the resorptive activity of osteoclasts, effects rescued by overexpression of Bcl-x(L) (Fig. 4, 6).	NA	mouse	mouse	no	rescue (1 isoform), knockout (non-isoform-specific)	SL
	Bcl2l1 (BCL2 like 1 [Mus musculus (mouse)])	11731240	Bcl-x(L), Bcl-x(S)	2	>=1	no	Non-isoform-specific knockout increases the rate of apoptosis during mammary tissue involution (Fig. 8).	NA	mouse	mouse	no	knockout (non-isoform-specific)	SL
	BCL2L11 (BCL2 like 11 [Homo sapiens (human)])	23402819	Bim-S, Bim-L, Bim-EL	3	1	no	Bim-L overexpression reduces melanoma cell proliferation (Fig. 1, 5) and induces apoptosis (Fig. 2).	NA	human	human	no	overexpression	SL
	Bcl2l11 (BCL2 like 11 [Mus musculus (house mouse)])	21808067	Bim-S, Bim-L, Bim-EL	3	>=1	no	Non-isoform-specific knockdown (Fig. 2) or knockout (Fig. 6) inhibits apoptosis. Bim-L overexpression induces apoptosis (Fig. 4-5).	NA	mouse	mouse	no	overexpression, knockdown (non-isoform-specific)	SL
	BCL2L12 (BCL2 like 12 [Homo sapiens (human)])	22664385	v.1, v.2, v.3, v.4, v.5, v.6, v.7, v.8, v.9, v.10, v.11, v.12, v.13	13	NA	NA	Isoforms are differentially expressed across human cell lines (Table 3, Fig. 5).	NA	human	human	yes	tissue distribution	SL
	BCL2L13 (BCL2 like 13 [Homo sapiens (human)])	12527362	Bcl-rambo, Bcl-rambo beta	2	2	yes	Both isoforms demonstrate similar tissue distribution (Fig. 4) but differ in subcellular localization (Fig. 5). Overexpression of either isoform promotes taxol- and etoposide-mediated apoptosis (Fig. 6).	NA	human	human	no	overexpression, tissue distribution, subcellular localization	SL
	BCL2L14 (BCL2 like 14 [Homo sapiens (human)])	11054413	Bcl-Gs, Bcl-Gl	2	2	yes	Isoforms differ in tissue distribution (Fig. 2). Overexpression of either isoform promotes apoptosis in COS-7 cells (Fig. 3). Both isoforms immunoprecipitate with Bcl-xl (Fig. 4). Isoforms differ in subcellular localization (Fig. 5).	NA	human	human, African green monkey	no	overexpression, protein interaction, tissue distribution, subcellular localization	SL	yes - same function
	BID (BH3 interacting domain death agonist [Homo sapiens (human)])	28902352	Bid-S, Bid-L, Bid-EL, Bid-ES	4	4	yes	Isoforms are differentially expressed across tissues (Fig. 2) and during myeloid differentiation (Fig. 4). Overexpression of Bid-L, Bid-EL, or Bid-ES - but not Bid-S - promotes apoptosis (Fig. 5A). Co-transfection of Bid-S or Bid-ES with Bid-L inhibits Bid-L-mediated apoptosis (Fig. 5B). Isoforms differ in subcelluar localization. Bcl-2 overexpression inhibits apoptosis mediated by Bid-L and Bid-…	NA	human	human	no	overexpression, subcellular localization, tissue distribution, timecourse distribution	SL	yes - distinct function
	BNIP1 (BCL2 interacting protein 1 [Homo sapiens (human)])	10217402	BNIP1, BNIP1a, BNIP1b, BNIP1c	4	4	yes	BNIP1a and BNIP1b differ in tissue distribution (Table 1). Each isoform co-immunoprecipitates with BCL2 family proteins (Fig. 2).	NA	human	human	no	protein interaction, tissue distribution	SL
	Bnip3l (BCL2 interacting protein 3 like [Mus musculus (house mouse)])	23603904	Nix, sNix	2	2	yes	Nix overexpression promotes TNF-alpha-mediated cell death, while sNix overexpression protects against it (Fig. 2) by inhibiting TNF-alpha-mediated NFkB signalling (Fig. 4). Isoforms differ in subcellular localization (Fig. 2). sNix overexpression alters cardiomyocyte gene expression (Fig. 6).	NA	mouse	mouse, rat	no	overexpression, subcellular localization	SL	yes - distinct function
	Itm2b (integral membrane protein 2B [Mus musculus (house mouse)])	12082633	Itm2b-s, Itm2b-l	2	1	no	Il-2 deprivation promotes the expression of Itm2b-s but not Itm2b-l (Fig. 1). Overexpression of Itm2b-s promotes apoptosis (Fig. 5).	NA	mouse	mouse	no	overexpression, regulation of isoform expression	SL
	MCL1 (MCL1, BCL2 family apoptosis regulator [Homo sapiens (human)])	19369967	Mcl-1S, Mcl-1L	2	>=1	no	Mcl-1S overexpression induces apoptosis in basal carcinoma cells (Fig. 3). Treatment of basal carcinoma cells with an antisense oligonucleotide that increases the proportion of Mcl-1S while decreasing the proportion of Mcl-1L promotes apoptosis (Fig. 6).	NA	human	human	no	knockdown (1 isoform)	SL
Potentially Positive	MCL1 (MCL1, BCL2 family apoptosis regulator [Homo sapiens (human)])	24260268	MCL-1S, MCL-1L, MCS-1ES	3	2	yes	MCL-1ES overexpression induces Bax/Bak-independent apoptosis (Fig. 1, 3). MCL-1ES-mediated apoptosis is increased by MCL-1L overexpression and suppressed by MCL-1L knockdown (Fig. 4). Knockdown of MCL-1L alone does not significantly affect cell viability or apoptosis (Fig. 4)	NA	human	human, mouse	no	knockdown (1 isoform), overexpression	SL
	Mcl1 (MCL1, BCL2 family apoptosis regulator [Mus musculus (house mouse)])	19919825	Mcl-1, Mcl-1V	2	2	yes	Mcl-1V is differentially expressed across different tissues (Fig. 1). Overexpression of either isoform inhibits apoptosis (Fig. 3). Both isoforms localize to the mitochondria (Fig. S3).	NA	mouse	mouse	no	overexpression, tissue distribution, subcellular localization	SL	yes - same function
	OAS1 (2'-5'-oligoadenylate synthetase 1 [Homo sapiens (human)])	11323417	E16/3-9, E18, 9-2	3	1	no	9-2 but not 3-9 overexpression induces apoptosis (Fig. 2). 9-2 co-immunoprecipitates with Bcl-2 and Bcl-xl (Fig. 5).	NA	human	human	no	overexpression, protein interaction	SL	no
	Pax3 (paired box 3 [Mus musculus (house mouse)])	8406486	NA	NA	NA	NA	Study examines alternative isoform that arises through the mutation of a cryptic splice site.	NA	mouse	mouse	NA	NA	SL
