# Supplementary material for: Systematic evaluation of isoform function in literature reports of alternative splicing
Source: BMC Genomics. 2018 Aug 28;19:637. doi: 10.1186/s12864-018-5013-2 (PMC6114036; doi:10.1186/s12864-018-5013-2)
Supplement: Supplementary file 3 — Contains the list of human and mouse genes with literature evidence for functionally distinct splice isoforms found in our curation. (XLSX 23 kb) [file 12864_2018_5013_MOESM3_ESM.xlsx]

## Sheet: Sheet1
Gene	PMID	Isoform_Name	Ensembl_ID	Swiss-Prot_ID	Sequence_if_not_in_Ensembl_or_Swiss_Prot	Sequence_notes	Isoform_accession_from_paper	Function_as_determined_by_study	Tissue-Cell_Type	Subcellular_localization	Developmental_timepoint	Experimental_organism	Experimental_method
AR (androgen receptor [Homo sapiens (human)])	21878636	AR8	ENST00000613054.2	A0A087WUX9	NA	NA	HM055487 (GenBank)	promotes cell proliferation	CWR-R1 cell line	cell membrane	NA	human	knockdown
AR (androgen receptor [Homo sapiens (human)])	25634993, 20823238, 22266865, 26554309, 22532567	AR-FL	ENST00000374690.8	P10275-1	NA	NA	NA	promotes cell proliferation, promotes androgen-dependent and -independent transactivation of AR target genes	MR49F cell line, 22RV1 cell line, LNCaP cell line, CWR-R1 cell line, MDA-MB-453 cell line, LNCaP cell line	nucleus	NA	human	knockdown
AR (androgen receptor [Homo sapiens (human)])	19244107, 23023561, 25634993, 22355276, 23851510, 24297183, 26554309	AR-V7 (AR3)	ENST00000504326.5	P10275-3	NA	NA	NA	promotes cell proliferation, increases TGFbeta2 expression and decreases miR-29 expression	22RV1 cell line, CWR-R1 cell line, VCaP cell line, C4-2 cell line, MDA-MB-453 cell line	nucleus	NA	human, mouse	knockdown
BDNF (brain derived neurotrophic factor [Homo sapiens (human)])	19050044	BDNF4	ENST00000395980.6	P23560-1	NA	isoform accession from cited article (Pruunsild et al. 2007)	ABS29025.1 (GenBank)	promotes resistance to cytotoxic stress	SK-N-BE cell line	NA	NA	human	knockdown
BDNF (brain derived neurotrophic factor [Homo sapiens (human)])	19050044	BDNF6	NA	NA	NA	authors cite Pruunsild et al. 2007 for sequence, but Pruunsild et al. don't use this isoform name	NA	promotes resistance to cytotoxic stress	SK-N-BE cell line	NA	NA	human	knockdown
BDNF (brain derived neurotrophic factor [Homo sapiens (human)])	19050044	BDNF9a	NA	NA	NA	authors cite Pruunsild et al. 2007 for sequence, but Pruunsild et al. don't use this isoform name	NA	promotes resistance to cytotoxic stress	SK-N-BE cell line	NA	NA	human	knockdown
BIRC5 (baculoviral IAP repeat containing 5 [Homo sapiens (human)])	17038538	survivin deltaEx3	ENST00000374948.6	O15392-3	NA	NA	NA	promotes vascular tube formation and angiogenesis	HUVEC	cytoplasm (particularly near cell periphery)	NA	human	knockdown
BIRC5 (baculoviral IAP repeat containing 5 [Homo sapiens (human)])	19605357	survivin-2B	ENST00000301633.8	O15392-2	NA	NA	NA	promotes apoptosis	HITC6 cell line	NA	NA	human	knockdown
BOK (BOK, BCL2 family apoptosis regulator [Homo sapiens (human)])	15775999	Mtd-L	ENST00000318407.4	Q9UMX3-1	NA	NA	NM_032515 (RefSeq)	promotes apoptosis	placental villous explant	NA	NA	human	knockdown
BOK (BOK, BCL2 family apoptosis regulator [Homo sapiens (human)])	15775999	Mtd-P	not in Ensembl	Q9UMX3-2	NA	NA	NA	promotes apoptosis	placental villous explant	NA	NA	human	knockdown
Calca (calcitonin related polypeptide alpha [Mus musculus (house mouse)])	12488435, 15537449, 18430544, 23416515	CGRP	ENST00000331587.8	P01258-1	NA	NA	NA	induces vasodilation	neuron	NA	NA	mouse	knockdown
Calca (calcitonin related polypeptide alpha [Mus musculus (house mouse)])	12488435	Calcitonin	ENST00000361010.7	P06881-1	NA	NA	NA	regulates calcium and phosphate levels	thyroid gland	NA	NA	mouse	knockdown
CD44 (CD44 molecule (Indian blood group) [Homo sapiens (human)])	28716909	CD44s	ENST00000263398.10	P16070-12	NA	NA	NA	inhibits RAB7a-mediated EGFR degradation	HT1080, U87MG cell lines	NA	NA	human	knockdown
CD44 (CD44 molecule (Indian blood group) [Homo sapiens (human)])	26621726	CD44v3	ENST00000433892.6	P16070-10	NA	NA	NM_001001390 (RefSeq)	promotes stem cell maintenance	embryonic stem cell	NA	embryonic development	human	knockdown
Cdc42 (cell division cycle 42 [Mus musculus (house mouse)])	27134173	Cdc42E6	ENSMUST00000030417.9	P60766-1	NA	NA	NA	increases dendritic spine density	hippocampal neuron	NA	E15.5	mouse	knockdown, rescue
Cdc42 (cell division cycle 42 [Mus musculus (house mouse)])	27134173	Cdc42E7	ENSMUST00000051477.12	P60766-2	NA	NA	NA	promotes axonogenesis	hippocampal neuron	NA	E15.5	mouse	knockdown
CFLAR (CASP8 and FADD like apoptosis regulator [Homo sapiens (human)])	15760909, 18840411, 17575142	c-FLIPs	ENST00000341222.10	O15519-2	NA	NA	NA	inhibits apoptosis	A549, HEK293, U2OS, HeLa, HCT116, H630, HT29, LoVo cell lines	NA	NA	human	knockdown
CFLAR (CASP8 and FADD like apoptosis regulator [Homo sapiens (human)])	15760909, 18840411, 17575142	c-FLIPl	ENST00000423241.6	O15519-1	NA	NA	NA	inhibits apoptosis	A549, HEK293, U2OS, HeLa, HCT116, H630, HT29, LoVo cell lines	NA	NA	human	knockdown
CSPP1 (centrosome and spindle pole associated protein 1 [Homo sapiens (human)])	20519441	CSPP	ENST00000519668.1	Q1MSJ5-2	NA	NA	NA	promotes ciliogenesis	hTERT RPE-1 cell line	centrioles, midbody (cycling cells); centrioles, cilia axoneme (resting cells)	NA	human	knockdown
CSPP1 (centrosome and spindle pole associated protein 1 [Homo sapiens (human)])	20519441	CSPP-L	ENST00000262210.9	Q1MSJ5-1	NA	NA	NA	promotes ciliogenesis	hTERT RPE-1 cell line	basal bodies, cilia axoneme	NA	human	knockdown
DPF3 (double PHD fingers 3 [Homo sapiens (human)])	22334708	DPF3a	ENST00000541685.5	Q92784-2	NA	NA	NA	increases NF-kb promoter activity	HEK293 cell line	nucleus	NA	human	knockdown
DPF3 (double PHD fingers 3 [Homo sapiens (human)])	22334708	DPF3b	ENST00000556509.5	Q92784-1	NA	NA	NA	increases NF-kb promoter activity	HEK293 cell line	nucleus	NA	human	knockdown
Enc1 (ectodermal-neural cortex 1 [Mus musculus (house mouse)])	27996212	57 kDa	NA	NA	NA	Neither a sequence nor an article in which the sequence can be found are provided.	NA	inhibits osteoblast mineralization	MC3T3 cell line	NA	days 0-13 of osteoblast differentiation	mouse	knockdown
Enc1 (ectodermal-neural cortex 1 [Mus musculus (house mouse)])	27996212	67 kDa	ENSMUST00000041623.8	O35709-1	NA	NA	NA	promotes osteoblast mineralization	MC3T3 cell line	NA	days 0-9 of osteoblast differentiation	mouse	knockdown
Homer1 (homer scaffolding protein 1 [Mus musculus (house mouse)])	24591653	Homer1a	ENSMUST00000102752.9	Q5D052-1	NA	NA	NA	promotes GnRH-stimulated follicle-stimulating hormone expression	LβT2 cell line	NA	NA	mouse	knockdown
Homer1 (homer scaffolding protein 1 [Mus musculus (house mouse)])	24591653	Homer1b/c	ENSMUST00000060490.10	Q9Z2Y3-3	NA	NA	NA	inhibits GnRH-stimulated follicle-stimulating hormone expression	LβT2 cell line	NA	NA	mouse	knockdown
Il1rap (interleukin 1 receptor accessory protein [Mus musculus (house mouse)])	22357843	IL-1RAcP	ENSMUST00000023156.12	Q61730-1	NA	NA	NA	promotes presynaptic Bassoon accumulation and increases number of dendritic protrusions	cortical neuron	NA	DIV 10	mouse	rescue
Il1rap (interleukin 1 receptor accessory protein [Mus musculus (house mouse)])	22357843	IL-1RAcPb	ENSMUST00000096129.8	Q61730-3	NA	NA	NA	promotes presynaptic Bassoon accumulation	cortical neuron	NA	DIV 10	mouse	rescue
KLF6 (Kruppel like factor 6 [Homo sapiens (human)])	15994951	KLF6	ENST00000497571.5	Q99612-1	NA	NA	NA	inhibits cell proliferation	PC3M cell line	NA	NA	human	knockdown
KLF6 (Kruppel like factor 6 [Homo sapiens (human)])	15994951	KLF6-SV1	not in Ensembl	not in Swiss-Prot	MDVLPMCSIFQELQIVHETGYFSALPSLEEYWQQTCLELERYLQSEPCYVSASEIKFDSQEDLWTKIILAREKKEESELKISSSPPEDTLISPSFCYNLETNSLNSDVSSESSDSSEELSPTAKFTSDPIGEVLVSSGKLSSSVTSTPPSSPELSREPSQLWGCVPGELPSPGKEKSLTDAHGKGVSGVLQEVMS	Neither the original paper nor the paper it cited when introducing KLF6's splice isoforms provided this sequence. It was identified from another article (PMID:20844588) after an independent Google Search ("KLF6", "SV1", "sequence").	NA	promotes cell proliferation and migration	PC3M cell line	NA	NA	human	knockdown
Lpin1 (lipin 1 [Mus musculus (house mouse)])	16049017	lipin-alpha	ENSMUST00000221230.1	Q91ZP3-2	NA	NA	NM_172950 (RefSeq)	promotes adipocyte differentiation	embryonic fibroblast	nucleus	NA	mouse	rescue
Lpin1 (lipin 1 [Mus musculus (house mouse)])	16049017	lipin-beta	ENSMUST00000067124.5	Q91ZP3-1	NA	NA	NM_015763 (RefSeq)	promotes triglyceride accumulation in differentiated adipocytes	embryonic fibroblast	cytoplasm	NA	mouse	rescue
Lrp8 (LDL receptor related protein 8 [Mus musculus (house mouse)])	17174920	Ex19	ENSMUST00000106732.8	Q924X6-2	NA	Accession taken from Beffert et al. (2005), which is cited by the authors of this paper.	CAC38356.1 (GenBank)	increases longevity of corticospinal neurons	corticospinal neurons	plasma membrane	NA	mouse	rescue
Lrp8 (LDL receptor related protein 8 [Mus musculus (house mouse)])	17174920	deltaEx19	not in Ensembl	not in Swiss-Prot	NA	Paper reports that isoform is 59 aa shorter than the Ex19 isoform. There are no entries in Ensembl, Swiss-Prot, or NCBI GenBank that correspond with this length.	NA	increases longevity of corticospinal neurons	corticospinal neurons	plasma membrane	NA	mouse	rescue
Mecp2 (methyl CpG binding protein 2 [Mus musculus (house mouse)])	21829232	MeCP2-e1	ENSMUST00000033770.12	Q9Z2D6-2	NA	NA	NA	increases life span, body weight, motor control and anxiety behaviour	brain	heterochromatic foci	NA	mouse	rescue
Mecp2 (methyl CpG binding protein 2 [Mus musculus (house mouse)])	21829232	MeCP2-e2	ENSMUST00000100750.9	Q9Z2D6-1	NA	NA	NA	increases life span, body weight, motor control and anxiety behaviour	brain	heterochromatic foci	NA	mouse	rescue
MST1R (macrophage stimulating 1 receptor [Homo sapiens (human)])	16364913	Ron	ENST00000296474.7	Q04912-1	NA	NA	NM_002447 (RefSeq)	promotes cell migration	KATOIII cell line	NA	NA	human	knockdown
MST1R (macrophage stimulating 1 receptor [Homo sapiens (human)])	16364913	deltaRon	ENST00000344206.8	Q04912-2	NA	NA	NA	promotes cell migration	KATOIII cell line	NA	NA	human	knockdown
Myh10 (myosin heavy chain 10 [Mus musculus (house mouse)])	16481398	B1	NA	NA	ASVSTMSY or QGPSFSY	Paper cites Kim et al. (2005), who report that ASVSTMSY is inserted after amino acid 227 in mice (AY205605, GenBank). It also cites Karagiannis et al. (2003), who cite Lauzon et al. (1998), who cite Rovner et al. (1997), who report that QGPSFSY is inserted between HKGKKDTSIT and GELEK in rabbit.	NA	promotes normal migration of facial neurons	brainstem	NA	embryonic development	mouse	knockout
Myh10 (myosin heavy chain 10 [Mus musculus (house mouse)])	16481398	B2	NA	NA	EIQNIQRASFYDSVSGLHEPPQESPKPVKHQ	Insert occurs after amino acid 621 of canonical isoform (no accession number supplied). From Takahashi et al. (1992) citation.	NA	promotes normal cerebellar Purkinje cell development	cerebellum	NA	after birth	mouse	knockout
Nf1 (neurofibromin 1 [Mus musculus (house mouse)])	24710274	type 1	ENSMUST00000108251.8	Q04690-2	NA	NA	NA	inhibits Raf/MEK/ERK1/2 signalling	embryonic stem cell	NA	NA	mouse	knockout
Nf1 (neurofibromin 1 [Mus musculus (house mouse)])	24710274	type 2	ENSMUST00000071325.8	Q04690-1	NA	NA	NA	promotes Raf/MEK/ERK1/2 signalling	embryonic stem cell	NA	NA	mouse	knockout
Opn4 (opsin 4 (melanopsin) [Mus musculus (house mouse)])	26320947	OPN4S	ENSMUST00000168444.7	Q9QXZ9-2	NA	No description of isoform structure in the article but there are only 2 transcripts in Ensembl.	NA	promotes pupillary constriction in response to light, phase shifting of circadian rhythms, and light-induced sleep	photosensitive retinal ganglion cell	NA	NA	mouse	knockdown
Opn4 (opsin 4 (melanopsin) [Mus musculus (house mouse)])	26320947	OPN4L	ENSMUST00000022331.2	Q9QXZ9-1	NA	No description of isoform structure in the article but there are only 2 transcripts in Ensembl.	NA	promotes negative masking, phase shifting of circadian rhythms, and light-induced sleep	photosensitive retinal ganglion cell	NA	NA	mouse	knockdown
Oprm1 (opioid receptor mu 1 [Mus musculus (house mouse)])	23623932	mMOR-1J	ENSMUST00000105607.7, ENSMUST00000092734.10, ENSMUST00000056385.13	P42866-1	NA	NA	NA	promotes dynorphin A-mediated spinal antinociception	spinal cord	NA	NA	mouse	knockdown
Oprm1 (opioid receptor mu 1 [Mus musculus (house mouse)])	23623932	mMOR-1K	ENSMUST00000105597.7	Q4U2P0	NA	NA	NA	promotes dynorphin B- and alpha-neo-endorphin-mediated spinal antinociception	spinal cord	NA	NA	mouse	knockdown
Oprm1 (opioid receptor mu 1 [Mus musculus (house mouse)])	23623932	mMOR-1L	ENSMUST00000150374.7	Q4U2P1	NA	NA	NA	promotes dynorphin A- and [Leu5]enkephalin-mediated spinal antinocicpetion	spinal cord	NA	NA	mouse	knockdown
PGAM5 (PGAM family member 5, mitochondrial serine/threonine protein phosphatase [Homo sapiens (human)])	22265414	PGAM5S	ENST00000317555.6	Q96HS1-2	NA	NA	NA	promotes necrosis	HeLa cell line	mitochondria	NA	human	rescue
PGAM5 (PGAM family member 5, mitochondrial serine/threonine protein phosphatase [Homo sapiens (human)])	22265414	PGAM5L	ENST00000498926.6	Q96HS1-1	NA	NA	NA	promotes necrosis	HeLa cell line	mitochondria	NA	human	rescue
PML (promyelocytic leukemia [Homo sapiens (human)])	21172801	PML.I	ENST00000268058.7	P29590-1	NA	NA	NA	inhibits infection by ICP0-null mutant HSV-1 virus	HepaRG cell line	nucleus	NA	human	rescue
PML (promyelocytic leukemia [Homo sapiens (human)])	21172801, 26728854	PML.II	ENST00000268059.10	P29590-8	NA	NA	NA	inhibits infection by ICP0-null mutant HSV-1 virus; promotes the formation of nuclear lipid droplets	HepaRG cell line, Huh7 cell line	nucleus	NA	human	rescue
PRMT5 (protein arginine methyltransferase 5 [Homo sapiens (human)])	26151339	PRMT5L	ENST00000324366.12	O14744-1	NA	NA	NA	promotes diffuse Golgi structure during interphase	HeLa cell line	near nucleus	NA	human	rescue
PRMT5 (protein arginine methyltransferase 5 [Homo sapiens (human)])	26151339	PRMT5S	ENST00000553897.5	O14744-5	NA	NA	NA	promotes compact Golgi structure during interphase	HeLa cell line	diffuse through nucleus/cytoplasm	NA	human	rescue
Rbfox1 (RNA binding protein, fox-1 homolog 1 [Mus musculus (house mouse)])	26687839, 26500751, 27481563	Rbfox1_C, RBFOX1-isoform2, RBFOX1-isoform5	not in Ensembl	Q9JJ43-5	NA	NA	AY659955 (GenBank)	regulates the mRNA stability/translation of synaptic and autism-related genes, promotes cortical neuron migration, promotes hippocampal neuron dendrite development	hippocampal neuron, cortical neuron	cytoplasm	NA	mouse	knockdown, rescue
Rbfox1 (RNA binding protein, fox-1 homolog 1 [Mus musculus (house mouse)])	26687839, 27481563	Rbfox1_N, RBFOX-isoform1	ENSMUST00000115841.9	Q9JJ43-1	NA	NA	AY659954 (GenBank)	regulates the splicing of synaptic and autism-related genes, promotes cortical neuron migration, promotes hippocampal neuron dendrite/axon development	hippocampal neuron, cortical neuron	nucleus	NA	mouse	knockdown, rescue
Robo3 (roundabout guidance receptor 3 [Mus musculus (house mouse)])	18466743	ROBO3.1	ENSMUST00000115038.2	D3Z4M6-1	NA	NA	NA	promotes axonal growth across the midline	spinal cord	NA	before midline crossing	mouse	knockdown
Robo3 (roundabout guidance receptor 3 [Mus musculus (house mouse)])	18466743	ROBO3.2	ENSMUST00000170512.7	A0A1L1SU85-1	NA	NA	AF060570.1 (GenBank)	inhibits axonal growth across the midline	spinal cord	NA	after midline crossing	mouse	knockdown
Rock2 (Rho associated coiled-coil containing protein kinase 2 [Mus musculus (house mouse)])	17606625	Rock2	ENSMUST00000020904.7	F8VPK5-1	NA	NA	NM_004850 (RefSeq)	promotes myogenic differentiation	C2C12 cell line	cytoplasm (particularly near cell periphery)	expression increases during myogenic differentiation	mouse	knockdown
Rock2 (Rho associated coiled-coil containing protein kinase 2 [Mus musculus (house mouse)])	17606625	Rock2m	ENSMUST00000220688.1	A0A1Y7VMN0-1	NA	NA	DQ864977.1 (GenBank)	promotes myogenic differentiation	C2C12 cell line	cytoplasm (particularly near cell periphery)	expression increases during myogenic differentiation	mouse	knockdown
Ryr3 (ryanodine receptor 3 [Mus musculus (house mouse)])	16678258	RYR3L	not in Ensembl	A2AGL3-1	NA	NA	AF111166.1 (GenBank)	promotes Ca release from the ER	duodenal myocyte	near nucleus	NA	mouse	knockdown
Ryr3 (ryanodine receptor 3 [Mus musculus (house mouse)])	16678258	RYR3S	not in Ensembl	A2AGL3-2	NA	NA	XM_619795 (RefSeq)	inhibits RYR2-dependent Ca release from the ER	duodenal myocyte	near plasma membrane	NA	mouse	knockdown
Sirt3 (sirtuin 3 [Mus musculus (house mouse)])	20235147	mSIRT3-L	not in Ensembl	not in Swiss-Prot	MALSGRLALAALRLWGPGGGRRPISLCVGASGGFGGGGSSEKKFSLQDVAELLRTRACSRVVV	amino acid sequence ahead of mSIRT3-S	NA	promotes mitochondrial respiration by deacetylating mitochondrial proteins	embryonic fibroblast	mitochondria	NA	mouse	rescue
Sirt3 (sirtuin 3 [Mus musculus (house mouse)])	20235147	mSIRT3-S	ENSMUST00000026559.13, ENSMUST00000106048.9	Q8R104-2	NA	NA	BC025878 (GenBank)	promotes mitochondrial respiration by deacetylating mitochondrial proteins	embryonic fibroblast	cytoplasm/mitochondria	NA	mouse	rescue
Snap25 (synaptosomal-associated protein 25 [Mus musculus (house mouse)])	16195346	SNAP-25a	ENSMUST00000110098.3	P60879-2	NA	NA	NA	promotes exocytosis	chromaffin cell	plasma membrane	embryonic development	mouse	rescue
Snap25 (synaptosomal-associated protein 25 [Mus musculus (house mouse)])	16195346	SNAP-25b	ENSMUST00000028727.10	P60879-1	NA	NA	NA	promotes exocytosis	chromaffin cell	plasma membrane	embryonic development	mouse	rescue
STIM2 (stromal interaction molecule 2 [Homo sapiens (human)])	25896806	STIM2.2	ENST00000467087.5	A0A1X7SBY3-1	NA	NA	NM_020860 (RefSeq)	promotes store-operated calcium entry	naive CD4+ T cell	NA	NA	human	knockdown
STIM2 (stromal interaction molecule 2 [Homo sapiens (human)])	25896806	STIM2.1	ENST00000465503.5, ENST00000639195.1	H0Y860-1	NA	NA	NM_001169118 (RefSeq)	inhibits store-operated calcium entry	naive CD4+ T cell	NA	NA	human	knockdown
SUN1 (Sad1 and UNC84 domain containing 1 [Homo sapiens (human)])	27858498	SUN1_916	not in Ensembl	O94901-9	NA	NA	EAW87177.1 (GenBank)	promotes/inhibits cell migration in a cell type-dependent manner	MDA-MB-231 cell line, HeLa cell line	NA	NA	human	knockdown, rescue
SUN1 (Sad1 and UNC84 domain containing 1 [Homo sapiens (human)])	27858498	SUN1_888	not in Ensembl	not in Swiss-Prot	MDFSRLHMYSPPQCVPENTGYTYALSSSYSSDALDFETEHKLDPVFDSPRMSRRSLRLATTACTLGDGEAVGADSGTSSAVSLKNRAARTTKQRRSTNKSAFSINHVSRQVTSSGVSHGGTVSLQDAVTRRPPVLDESWIREQTTVDHFWGLDDDGDLKGGNKAAIQGNGDVGAAAATAHNGFSCSNCSMLSERKDVLTAHPAAPGPVSRVYSRDRNQKCGASFYVNRILWLARYTASSFSSFLVQLFQVVLMKLSYESENYKLKTHESKDCESESYKSKSHESKGDDCKGKRHLDAHTAAHSQSPRLPGRAGTLWHIWACAGYFLLQILRRIGAVGQAVSRTAWSALWLAVVAPGKAASGVFWWLGIGWYQFVTLISWLNVFLLTRCLRNICKFLVLL…	entire amino acid sequence	AB648918 (GenBank)	promotes cell migration	MDA-MB-231 cell line, HeLa cell line	NA	NA	human	knockdown, rescue
SUN1 (Sad1 and UNC84 domain containing 1 [Homo sapiens (human)])	27858498	SUN1_785	ENST00000401592.5	O94901-8	NA	NA	NM_001130965 (RefSeq)	promotes cell migraiotn	HeLa cell line	NA	NA	human	rescue
TICAM1 (toll like receptor adaptor molecule 1 [Homo sapiens (human)])	20200155	TRIF	ENST00000248244.5	Q8IUC6-1	NA	NA	NA	promotes TLR3-mediated promoter activation	HEK293 cell line	NA	NA	human	knockdown
TICAM1 (toll like receptor adaptor molecule 1 [Homo sapiens (human)])	20200155	TRIS	not in Ensembl	not in Swiss-Prot	MACTGPSLPSAFDILGAAGQDKLLYLKHKLKTPRPGCQGQDLLHAMVLLKLGQETEARISLEALKADAVARLVARQWAGVDSTEDPEEPPDVSWAVARLYHLLAEEKLCPASLRDVAYQEAVRTLSSRDDHRLGELQDEARNRCGWDIAGDPGSIRTLQSNLGCLPPSSALPSGTRSLPRPIDGVSDWSQGCSLRSTGSPASLASNLEISQSPTMPFPQSPAFPTASPAPPQSPGLQPLIIHHAQMVQLGLNNHMWNQRGSQAPEDKTQEAE	entire amino acid sequence	NA	promotes TLR3-mediated promoter activation	HEK293 cell line	NA	NA	human	knockdown
TICAM2 (toll like receptor adaptor molecule 2 [Homo sapiens (human)])	19412184	TRAM	ENST00000427199.2	Q86XR7-1	NA	NA	NA	promotes interferon-sensitive response element activation by LPS	HEK293 cell line	plasma membrane, endosomes	NA	human	knockdown
TICAM2 (toll like receptor adaptor molecule 2 [Homo sapiens (human)])	19412184	TAG	not in Ensembl	Q86XR7-2	NA	NA	NA	inhibits interferon-sensitive response element activation by LPS	HEK293 cell line	ER	NA	human	knockdown
TP63 (tumor protein p63 [Homo sapiens (human)])	21703418	TAp63	ENST00000264731.7	Q9H3D4-1	NA	NA	NA	inhibits cell motility and invasion	A253 cell line	NA	NA	human	knockdown
TP63 (tumor protein p63 [Homo sapiens (human)])	21703418, 23837456, 25085524	deltaNp63	ENST00000354600.9	Q9H3D4-2	NA	NA	NA	promotes cell motility, invasion, and proliferation; promotes wound repair; upregulates genes involved in epithelial differentiation and repair	A253 cell line	NA	NA	human	knockdown
Tp63 (tumor protein p63 [Mus musculus (house mouse)])	16601749	TAp63	ENSMUST00000115310.8	O88898-1	NA	NA	NA	promotes epidermal basal layer formation; inhibits cell invasiveness and proliferation	epidermis	NA	NA	mouse	knockdown
Tp63 (tumor protein p63 [Mus musculus (house mouse)])	16601749	deltaNp63	ENSMUST00000040231	O88898-2	NA	NA	NA	promotes late epidermal differentiation; promotes cell invasiveness and proliferation; promotes epithelial wound repair	epidermis	NA	NA	mouse	knockdown
HBS1L (HBS1 like translational GTPase [Homo sapiens (human)])	28204585	HBS1LV1	ENST00000367837.9	Q9Y450-1	NA	NA	NA	inhibits association between exosomes and the SKI complex	HEK293 cell line	cytoplasm	NA	human	knockdown
HBS1L (HBS1 like translational GTPase [Homo sapiens (human)])	28204585	HBS1LV3	ENST00000367822.9	Q9Y450-2	NA	NA	NA	promotes association between exosomes and the SKI complex	HEK293 cell line	cytoplasm	NA	huan	knockdown
BCAR1 (BCAR1, Cas family scaffolding protein [Homo sapiens (human)])	25805500	1A	ENST00000162330.9	P56945-1	NA	NA	NM_014567.3 (RefSeq)	promotes lamellipodia formation and cell migration	fibroblast	NA	NA	mouse	rescue
BCAR1 (BCAR1, Cas family scaffolding protein [Homo sapiens (human)])	25805500	1B	not in Ensembl	not in Swiss-Prot	NA	NA	XM_005256260.2 (RefSeq)	promotes lamellipodia formation and cell migration	fibroblast	NA	NA	mouse	rescue
BCAR1 (BCAR1, Cas family scaffolding protein [Homo sapiens (human)])	25805500	1E	ENST00000393422.6	P56945-7	NA	NA	NM_001170715.1 (RefSeq)	promotes lamellipodia formation and cell migration	fibroblast	NA	NA	mouse	rescue
EIF4G1 (eukaryotic translation initiation factor 4 gamma 1 [Homo sapiens (human)])	22909319	eIF4G1e	ENST00000414031.5	Q04637-3	NA	NA	NA	increases overall translation rate	HeLa cell line	NA	NA	human	rescue
EIF4G1 (eukaryotic translation initiation factor 4 gamma 1 [Homo sapiens (human)])	22909319	eIF4G1f	ENST00000346169.6	Q04637-1	NA	NA	NA	increases overall translation rate	HeLa cell line	NA	NA	human	rescue
EIF4G2 (eukaryotic translation initiation factor 4 gamma 2 [Homo sapiens (human)])	22909319	CUGa	Not in Ensembl	not in Swiss-Prot	LSPATEKGAASSGEGDKDPPPAHEDIAVKGTAAAVPPHPNIRALQTQAPQQIPRGPVQQPLEDRIFTPAVSAVYSTVTQVARQPGTPTSPYSAHEINKGHPNLAATPPGHASSPGLSQTPYPSGQNAGPTTLVYPQTPQTMNSQPQTRSP	alternative N-terminus (the canonical N-terminus comprises MNSQPQTRSP)	NA	increases overall translation rate	HeLa cell line	NA	NA	human	rescue
EIF4G2 (eukaryotic translation initiation factor 4 gamma 2 [Homo sapiens (human)])	22909319	CUGb	Not in Ensembl	not in Swiss-Prot	LSPATEKGAASSGEGDKDPPPAHEDIAVKAIPQSIDEETEVWSDHIIFPRIPRGPVQQPLEDRIFTPAVSAVYSTVTQVARQPGTPTPSPYSAHEINKGHPNLAATPPGHASSPGLSQTPYPSGQNAGPTTLVYPQTPQTMNSQPQTRSPFAAGPRPPHHQ	alternative N-terminus (the canonical N-terminus comprises MNSQPQTRSP)	NA	increases overall translation rate	HeLa cell line	NA	NA	human	rescue
EIF4G2 (eukaryotic translation initiation factor 4 gamma 2 [Homo sapiens (human)])	22909319	CUGd	Not in Ensembl	not in Swiss-Prot	LSPATEKGAASSGEGDKDPPPPAHEDIAVKGTATAAGTPTSPYSAHEINKGHPNLAATPPGHASSPGLSQ	alternative N-terminus (the canonical N-terminus comprises MNSQPQTRSP)	NA	increases overall translation rate	HeLa cell line	NA	NA	human	rescue
Cacna1b (calcium channel, voltage-dependent, N type, alpha 1B subunit [Mus musculus (house mouse)])	20852623	Cav2.2[e37a]	ENSMUST00000155356.3	F7C9S8-1	NA	Ensembl accession provided in Lipscombe et al. 2015 (PMID: 26053180).	NA	promotes morphine-induced spinal level analgesia without affecting evoked N-type calcium current density	dorsal root ganglion nociceptor	NA	P7-P9	mouse	knockout
Cacna1b (calcium channel, voltage-dependent, N type, alpha 1B subunit [Mus musculus (house mouse)])	20852623	Cav2.2[e37b]	Not in Ensembl	not in Swiss-Prot	NA	NA	NA	augments evoked N-type calcium current density without affecting morphine-induced spinal level analgesia	dorsal root ganglion nociceptor	NA	P7-P9	mouse	knockout
MADD (MAP kinase activating death domain [Homo sapiens (human)])	16682944	MADD	ENST00000349238.7	Q8WXG6-2	NA	NA	AF440101.1 (GenBank)	inhibits apoptosis	HEK293 cell line, PA-1 cell line	NA	NA	human	rescue, knockdown
MADD (MAP kinase activating death domain [Homo sapiens (human)])	18794122	KIAA0358	ENST00000395336.7	Q8WXG6-7	NA	Accession number reported in Efimova et al. 2004 (PMID: 14716293), an article cited by the authors.	AB002356 (GenBank)	inhibits apoptosis	SK-N-SH cell line	NA	NA	human	rescue
